# Supplementary material for: Associations between hematologic dynamics during pregnancy and obstetric complications: A retrospective observational study
Source: PLoS Med. 2026 May 20;23(5):e1004747. doi: 10.1371/journal.pmed.1004747 (PMC13215607; doi:10.1371/journal.pmed.1004747)
Supplement: S1 Table — Pregnancies with a first elevated blood pressure before 29 weeks’ gestation are excluded from the group with a CBC at 26–29 weeks’ gestation and the group with CBCs at both 7–14 and 26–29 weeks’ gestation. Abbreviations: CBC, complete blood count; HDP, hypertensive disorders of pregnancy. (XLSX) [file pmed.1004747.s003.xlsx]

## Sheet: Table S1
Complication	Discovery							Validation
	Pregnancies with CBC at any time point	Pregnancies with CBC at 26-29 weeks	Pregnancies with CBCs at both 7-14 and 26-29 weeks	Pregnancies with CBCs at both 7-14 and 26-29 weeks safe medications or none	Pregnancies with CBCs at both 7-14 and 26-29 weeks with infections	Pregnancies with CBCs at both 7-14 and 26-29 weeks with autoimmune conditions	Pregnancies with CBCs at both 7-14 and 26-29 weeks that smoked	Pregnancies with CBCs at both 7-14 and 26-29 weeks
All pregnancies	45,992 (100%)	33,862 (100%)	29,162 (100%)	6709 (100%)	2275 (100%)	514 (100%)	1144 (100%)	48,868 (100%)
All complications	8,283 (18%)	5,921 (17%)	5,037 (17%)					N/A
Composite	8,061 (18%)	5,763 (17%)	4,907 (17%)	998.0 (15%)	437.0 (19%)	102.0 (20%)	275.0 (24%)	13,083 (27%)
Pre-eclampsia	1,573 (3%)	1,052 (3%)	898 (3%)	176.0 (3%)	81.0 (4%)	23.0 (4%)	38.0 (3%)	N/A
HDP (Gestational hypertension and pre-eclampsia)	3,219 (7%)	2,173 (6%)	1,862 (6%)	359.0 (5%)	141.0 (6%)	40.0 (8%)	74.0 (6%)	8,572 (18%)
Small for gestational age	3,253 (7%)	2,356 (7%)	1,980 (7%)	298 (4%)	161 (7%)	38 (7%)	101 (9%)	3,588 (7%)
Preterm birth between 29 and 36 weeks' gestation	2,587 (6%)	1,872 (6%)	1,585 (5%)	456.0 (7%)	187.0 (8%)	43.0 (8%)	141.0 (12%)	2,726 (6%)
Peripartum transfusion	319 (0.7%)	234 (0.7%)	197 (0.7%)	50.0 (1%)	22.0 (1%)	12.0 (2%)	12.0 (1%)	N/A
