# Supplementary material for: Associations between hematologic dynamics during pregnancy and obstetric complications: A retrospective observational study
Source: PLoS Med. 2026 May 20;23(5):e1004747. doi: 10.1371/journal.pmed.1004747 (PMC13215607; doi:10.1371/journal.pmed.1004747)
Supplement: S2 Table — Abbreviations: BMI, body mass index. (XLSX) [file pmed.1004747.s004.xlsx]

## Sheet: Table S2
Discovery					Validation
Variable	Included (N=45,992)	Excluded due to stillbirth & early delivery (N=283)	P	Excluded (N=8,086)		Included (N=48,868)	Excluded due to stillbirth & early delivery (N=1,035)	P	Excluded (N=80,831)
Age	32.0 (6)	31.0 (7)	0.389	30.0 (7)	Age	33.0 (5)	32.0 (6)	<0.0001	33.0 (5)
Insurance					Insurance
Public	11632 (25)	100 (35)	0.0002	2788 (34)	Public	6090 (12)	240 (23)	<0.0001	16816 (21)
Private	30322 (66)	152 (54)		4033 (50)	Private	42335 (87)	783 (76)		62905 (78)
None/limited	4038 (9)	31 (11)		1265 (16)	None	443 (1)	12 (1)		1110 (1)
Race/Ethnicity					Race/Ethnicity
Asian	4085 (9)	25 (9)	<0.0001	747 (9)	Asian	5557 (11)	88 (9)	<0.0001	8362 (10)
Black	3001 (7)	35 (12)		1012 (13)	Black	3052 (6)	186 (18)		8504 (11)
Hispanic or latino	5621 (12)	48 (17)		1164 (14)	Latina	4097 (8)	99 (10)		8593 (11)
White	27627 (60)	129 (46)		4021 (50)	White	34751 (71)	609 (59)		52105 (64)
Other	4229 (9)	38 (13)		780 (10)	Other	38 (0)	2 (0)		121 (0)
Unknown	1040 (2)	3 (1)		282 (3)	Unknown	1373 (3)	51 (5)		3146 (4)
Nulliparous	21525 (47)	146 (52)	0.1212	3943 (49)	Nulliparous	23068 (47)	483 (47)	0.7553	37228 (46)
Gestational age at delivery	39.0 (2)	30.0 (5)		39.0 (3)	Gestational age at delivery	39.0 (1)	30.0 (7)		39.0 (2)
BMI at 12 weeks	25.3 (5.1)	27.0 (6.6)	<0.0001	26.6 (6.3)	BMI at 12 weeks	26.1 (5.5)	28.1 (6.8)	<0.0001	27.0 (6.2)
