# Supplementary material for: Associations between hematologic dynamics during pregnancy and obstetric complications: A retrospective observational study
Source: PLoS Med. 2026 May 20;23(5):e1004747. doi: 10.1371/journal.pmed.1004747 (PMC13215607; doi:10.1371/journal.pmed.1004747)
Supplement: S3 Table — (XLSX) [file pmed.1004747.s005.xlsx]

## Sheet: Table S3
	Pregnancy without complications				Literature reference ranges
	Pre-pregnancy	7-14 weeks	26-29 weeks	Pre-Delivery	Non-pregnant	First Trimester	Second trimester	Third trimester	Ref.
Hematocrit (%)	[33.8, 43.8] Mean: 38.8	[31.8, 42.0] Mean: 36.9	[28.9, 38.7] Mean: 33.8	[28.7, 41.5] Mean: 35.6	[35, 44]	[31, 41]	[30, 39]	[28, 40]	[1]
Hemoglobin (g/dL)	[11.4, 15.0] Mean: 13.3	[11.0, 14.4] Mean: 12.7	[9.8, 13.2] Mean: 11.6	[9.6, 14.5] Mean: 12.3	[12, 15.8]	[11.6, 13.9]	[9.7, 14.8]	[9.5, 15]	[1]
White blood cell count (109/L)	[4.0, 13.2] Mean: 7.3	[5.2, 14.0] Mean: 9.1	[6.2, 15.2] Mean: 10.1	[6.4, 19.8] Mean: 11.7	[3.5, 9.1]	[5.7, 13.6]	[5.6, 14.8]	[5.6, 16.9]	[1]
Red blood cell count (106/mm3)	[3.8, 5.1] Mean: 4.4	[3.6, 4.9] Mean: 4.2	[3.2, 4.4] Mean: 3.8	[3.3, 4.8] Mean: 4.1	[4, 5.2]	[3.4, 4.6]	[2.8, 4.5]	[2.7, 4.4]	[1]
Platelet count (109/L)	[168.0, 407.5] Mean: 271.3	[167.0, 402.0] Mean: 269.3	[149.0, 375.0] Mean: 245.7	[127.0, 367.0] Mean: 227.8	[165, 415]	[174, 391]	[155, 409]	[146, 429]	[1]
Mean Corpuscular Volume (fL)	[78.0, 96.0] Mean: 88.1	[78.0, 96.0] Mean: 87.8	[79.0, 99.0] Mean: 90.2	[74.0, 96.8] Mean: 87.2	[79, 93]	[85, 98]	[86, 99]	[82, 100]	[1]
Mean Corpuscular Hemoglobin (pg)	[25.8, 33.2] Mean: 30.1	[26.1, 33.3] Mean: 30.3	[26.4, 34.1] Mean: 30.8	[24.4, 34.1] Mean: 30.1	[27, 32]	[30, 32]	[30, 33]	[29, 32]	[1]
Red blood cell Distribution Width (%)	[11.7, 14.8] Mean: 12.8	[11.8, 15.3] Mean: 13.1	[12.3, 15.1] Mean: 13.5	[12.5, 16.6] Mean: 14.0	<14.5	[11.7, 14.9]	[12.3, 14.7]	[11.4, 16.6]	[1][2]
Mean Corpuscular Hemoglobin Concentration (g/dL)	[32.0, 36.3] Mean: 34.2	[32.3, 36.7] Mean: 34.5	[31.9, 36.4] Mean: 34.2	[32.0, 36.8] Mean: 34.6	[31, 37]	[32.5, 35.3]	[32.4, 35.2]	[31.9, 35.5]	[2][3]
1. Abbassi-Ghanavati, M., Greer, L. G., & Cunningham, F. G. (2009). Pregnancy and Laboratory Studies: A Reference Table for Clinicians. Obstetrics & Gynecology, 114(6), 1326–1331. https://doi.org/10.1097/AOG.0b013e3181c2bde8 2. Lockitch, G. (Ed.). (1993). Handbook of Diagnostic Biochemistry and Hematology in Normal Pregnancy. CRC Press. 3. Kratz A, Ferraro M, Sluss PM, Lewandrowski KB. Laboratory…
