# Supplementary material for: Associations between hematologic dynamics during pregnancy and obstetric complications: A retrospective observational study
Source: PLoS Med. 2026 May 20;23(5):e1004747. doi: 10.1371/journal.pmed.1004747 (PMC13215607; doi:10.1371/journal.pmed.1004747)
Supplement: S4 Table — Beta coefficients measure the effect of gestational age on CBC values and were estimated on the subset of pregnancies with all four time points available (N = 2,791). Random effects were added for the individual pregnancy, the individual, parity, OB-GYN site of care, and for year of delivery. P-values are calculated from the t-distribution using t-statistics generated from calculated beta cofficients divided by the calculated standard error for each coefficient. The p-value threshold with Bonferroni correction for multiple testing was p = 0.002. (XLSX) [file pmed.1004747.s006.xlsx]

## Sheet: Table S4
	PP - 7-14 (N=2,791)	7-14 - 26-29 (N=2,791)	26-29 - PD (N=2,791)
Hematocrit (%)	-1.99 (0.05), p<0.0001	-3.03 (0.05), p<0.0001	2.04 (0.06), p<0.0001
Hemoglobin (g/dL)	-0.57 (0.02), p<0.0001	-1.15 (0.02), p<0.0001	0.88 (0.02), p<0.0001
White blood cell count (109/L)	2.1 (0.05), p<0.0001	0.98 (0.04), p<0.0001	2.0 (0.06), p<0.0001
Red blood cell count (106/mm3)	-0.22 (0.01), p<0.0001	-0.44 (0.0), p<0.0001	0.34 (0.01), p<0.0001
Platelet count (109/L)	-0.79 (0.8), p=0.3245	-23.48 (0.7), p<0.0001	-22.45 (0.72), p<0.0001
Mean Corpuscular Volume (fL)	-0.18 (0.05), p=0.0002	2.27 (0.05), p<0.0001	-2.46 (0.05), p<0.0001
Mean Corpuscular Hemoglobin (pg)	0.22 (0.02), p<0.0001	0.52 (0.02), p<0.0001	-0.4 (0.02), p<0.0001
Red blood cell Distribution Width (%)	0.2 (0.01), p<0.0001	0.38 (0.01), p<0.0001	0.42 (0.02), p<0.0001
Mean Corpuscular Hemoglobin Concentration (g/dL)	0.32 (0.02), p<0.0001	-0.29 (0.02), p<0.0001	0.48 (0.02), p<0.0001
