# Supplementary material for: Associations between hematologic dynamics during pregnancy and obstetric complications: A retrospective observational study
Source: PLoS Med. 2026 May 20;23(5):e1004747. doi: 10.1371/journal.pmed.1004747 (PMC13215607; doi:10.1371/journal.pmed.1004747)
Supplement: S5 Table — PP is pre-pregnancy, PD is pre-delivery. (XLSX) [file pmed.1004747.s007.xlsx]

## Sheet: Table S5
Marker	Time	Mean	5th Percentile	25th Percentile	75th Percentile	95th Percentile
HCT	7-14 weeks	-2.02369	-6.2	-3.7	-0.400002	2.15
	26-29 weeks	-5.03118	-9.5	-6.8	-3.3	-0.599998
	PD	-2.98886	-8.8	-5	-0.799999	2.3
HGB	7-14 weeks	-0.572668	-2	-1.1	0	0.8
	26-29 weeks	-1.71004	-3.2	-2.3	-1.1	-0.3
	PD	-0.832211	-3	-1.6	0	1
WBC	7-14 weeks	2.10768	-1.6	0.8	3.5	5.8
	26-29 weeks	3.08836	-1	1.6	4.7	7
	PD	5.08634	-0.3	2.5	7.2	11.9
RBC	7-14 weeks	-0.220091	-0.6575	-0.39	-0.0400002	0.21
	26-29 weeks	-0.657444	-1.14	-0.84	-0.47	-0.18
	PD	-0.319713	-0.94	-0.53	-0.0899997	0.25
PLT	7-14 weeks	-0.819629	-68	-26	24	67.5
	26-29 weeks	-24.1825	-99	-54	5	53
	PD	-46.5188	-133.5	-79	-13	40
MCV	7-14 weeks	-0.18568	-4	-2	1	4
	26-29 weeks	2.0769	-2.575	0	4	7
	PD	-0.37775	-6	-2	2	5
MCH	7-14 weeks	0.229338	-1.325	-0.4	0.800001	1.9
	26-29 weeks	0.742371	-1.2	0	1.5	2.7
	PD	0.339592	-2.4	-0.5	1.4	2.7
RDW	7-14 weeks	0.208441	-0.8	-0.2	0.599999	1.3
	26-29 weeks	0.579052	-0.599999	0.2	1	1.7
	PD	1.00455	-0.35	0.5	1.5	2.6
MCHC	7-14 weeks	0.333808	-1.6	-0.400002	1.1	2.2
	26-29 weeks	0.0339842	-1.9	-0.799999	0.899998	2
	PD	0.514977	-1.7	-0.299999	1.3	2.6
