# Supplementary material for: Associations between hematologic dynamics during pregnancy and obstetric complications: A retrospective observational study
Source: PLoS Med. 2026 May 20;23(5):e1004747. doi: 10.1371/journal.pmed.1004747 (PMC13215607; doi:10.1371/journal.pmed.1004747)
Supplement: S6 Table — Percentages of pregnancies with decreasing, stable, or increasing CBC indices between subsequent timepoints for analysis of common and uncommon behavior in blood dynamics during pregnancy are shown. We considered a difference between two timepoints to be stable if the absolute value of the change was less than the biological variation for that index, increasing if it was positive and greater than biological variation, and decreasing if it was negative and greater in magnitude than biological variation (see S1 Appendix Text F for further details). Additionally, percentage of pregnancies with stable (within biological variation) indices throughout gestation are reported in the last column. The CBC indices for which fewer than 5% of pregnancies remain stable are bolded. (XLSX) [file pmed.1004747.s008.xlsx]

## Sheet: Table S6
	Change 7-14 weeks' gestation - Pre-Pregnancy			Change 26-29 weeks' gestation - 7-14 weeks' gestation			Change Pre-delivery - 26-29 weeks' gestation			Change throughout pregnancy*
	Decrease	Stable	Increase	Decrease	Stable	Increase	Decrease	Stable	Increase	Stable
Hematocrit (%)	47.8	46.8	5.4	65.5	33.3	1.3	7.6	46.6	45.8	6
Hemoglobin (g/dL)	56.4	33.4	10.2	82.3	15.7	2	10.2	24.1	65.7	1
White blood cell count (109/L)	5.4	33.8	60.8	8.4	54.4	37.3	11.1	45.5	43.4	7
Red blood cell count (106/mm3)	48.5	46.6	4.9	81.2	18.4	0.4	4.4	31.6	64	3
Platelet count (109/L)	15	69.8	15.1	30.6	65.5	4	27.3	68.4	4.3	32
Mean Corpuscular Volume (fL)	28.4	49	22.5	5.7	31.4	63	63.1	32.7	4.2	7
Mean Corpuscular Hemoglobin (pg)	21.3	44	34.7	13.4	38.2	48.4	40.5	42.5	17	9
Red blood cell Distribution Width (%)	13.8	54.1	32.1	10.1	42.6	47.3	10.6	45.5	43.9	10
Mean Corpuscular Hemoglobin Concentration (g/dL)	19	41.6	39.3	36	46.3	17.7	15	43.9	41.1	9
* At each time point we considered the pregnancy stable if the change compared to previous time point was within biological variation. The percentage showed is the percentage of pregnancies that are stable at all time delta throughout pregnancy.
