# Supplementary material for: Associations between hematologic dynamics during pregnancy and obstetric complications: A retrospective observational study
Source: PLoS Med. 2026 May 20;23(5):e1004747. doi: 10.1371/journal.pmed.1004747 (PMC13215607; doi:10.1371/journal.pmed.1004747)
Supplement: S7 Table — Beta coefficients were inferred on the subset of pregnancies without complications for which at least one consecutive pair of time points was available (N = 28,450) and compared to the beta coefficients in the main analysis. P-values are calculated from the t-distribution using t-statistics generated from calculated beta cofficients divided by the calculated standard error for each coefficient. P-values were corrected for multiple testing with Bonferroni correction so that p < 0.002 was considered significant. All absolute differences in beta coefficients between sensitivity and main analysis fall within 2× biological variation. (XLSX) [file pmed.1004747.s009.xlsx]

## Sheet: Table S7
	PP - 7-14 (N=3,333)	7-14 - 26-29 (N=24,125)	26-29 - PD (N=27,795)
Hematocrit (%)	-1.88 (0.04), p<0.0001	-3.1 (0.01), p<0.0001	1.86 (0.02), p<0.0001
Hemoglobin (g/dL)	-0.52 (0.02), p<0.0001	-1.17 (0.0), p<0.0001	0.79 (0.01), p<0.0001
White blood cell count (109/L)	1.79 (0.04), p<0.0001	0.99 (0.01), p<0.0001	1.61 (0.02), p<0.0001
Red blood cell count (106/mm3)	-0.19 (0.01), p<0.0001	-0.45 (0.0), p<0.0001	0.33 (0.0), p<0.0001
Platelet count (109/L)	-1.51 (0.67), p=0.0242	-24.34 (0.24), p<0.0001	-20.23 (0.22), p<0.0001
Mean Corpuscular Volume (fL)	-0.21 (0.04), p<0.0001	2.35 (0.02), p<0.0001	-2.56 (0.02), p<0.0001
Mean Corpuscular Hemoglobin (pg)	0.21 (0.02), p<0.0001	0.54 (0.01), p<0.0001	-0.5 (0.01), p<0.0001
Red blood cell Distribution Width (%)	0.26 (0.02), p<0.0001	0.37 (0.0), p<0.0001	0.49 (0.01), p<0.0001
Mean Corpuscular Hemoglobin Concentration (g/dL)	0.33 (0.02), p<0.0001	-0.3 (0.01), p<0.0001	0.41 (0.01), p<0.0001
