# Supplementary material for: Associations between hematologic dynamics during pregnancy and obstetric complications: A retrospective observational study
Source: PLoS Med. 2026 May 20;23(5):e1004747. doi: 10.1371/journal.pmed.1004747 (PMC13215607; doi:10.1371/journal.pmed.1004747)
Supplement: S8 Table — Pregnancies with a CBC at 26–29 weeks’ gestation were considered (N = 34,159), and those with abnormal tests for HDP or preeclampsia diagnosis before 29 weeks’ gestation were excluded (N = 254). The odds ratios of developing examined complications (composite of HDP, SGA, and preterm delivery; each of those adverse events individually; and need for transfusion at or after delivery) are shown in table for a CBC index value above, outside, or below the study intervals at 26–29 weeks’ gestation. Significant odds ratios are marked with a 1 in the corresponding column. Prevalence and positive predictive value (PPV) are also reported. P-values are generated from Wald tests. Significance was evaluated with a Bonferroni-corrected p-value of 0.0003. Abbreviations: PPV, positive predictive value; HDP, hypertensive disorder of pregnancy; SGA, small for gestational age. (XLSX) [file pmed.1004747.s010.xlsx]

## Sheet: Table S8
marker	complication	type	or_pretty	p	significant	prevalence	PPV
Hematocrit (%)	Composite	Above range	1.42 [1.21, 1.67]	1.80062e-05	1	17.02	23.15
Hematocrit (%)	Composite	Below range	0.94 [0.76, 1.16]	0.55573	0	17.02	15.8
Hematocrit (%)	Composite	Two sided	1.2 [1.06, 1.37]	0.00475742	0	17.02	19.81
Hemoglobin (g/dL)	Composite	Above range	1.65 [1.42, 1.92]	1.38593e-10	1	17.02	25.61
Hemoglobin (g/dL)	Composite	Below range	0.94 [0.76, 1.16]	0.570155	0	17.02	16.11
Hemoglobin (g/dL)	Composite	Two sided	1.34 [1.18, 1.52]	4.44188e-06	1	17.02	21.59
Mean Corpuscular Hemoglobin (pg)	Composite	Above range	0.92 [0.75, 1.12]	0.396488	0	17.02	15.47
Mean Corpuscular Hemoglobin (pg)	Composite	Below range	1.1 [0.91, 1.33]	0.305496	0	17.02	19.11
Mean Corpuscular Hemoglobin (pg)	Composite	Two sided	1.01 [0.88, 1.16]	0.85535	0	17.02	17.39
Mean Corpuscular Hemoglobin Concentration (g/dL)	Composite	Above range	1.07 [0.89, 1.3]	0.462419	0	17.02	16.62
Mean Corpuscular Hemoglobin Concentration (g/dL)	Composite	Below range	1.11 [0.92, 1.33]	0.285647	0	17.02	18.94
Mean Corpuscular Hemoglobin Concentration (g/dL)	Composite	Two sided	1.09 [0.96, 1.25]	0.195226	0	17.02	17.81
Mean Corpuscular Volume (fL)	Composite	Above range	0.84 [0.67, 1.05]	0.129968	0	17.02	14.87
Mean Corpuscular Volume (fL)	Composite	Below range	1.21 [1.01, 1.45]	0.0342684	0	17.02	20.71
Mean Corpuscular Volume (fL)	Composite	Two sided	1.05 [0.91, 1.2]	0.537782	0	17.02	18.26
Platelet count (109/L)	Composite	Above range	1.25 [1.06, 1.48]	0.00964525	0	17.02	21.94
Platelet count (109/L)	Composite	Below range	1.09 [0.9, 1.31]	0.382896	0	17.02	16.67
Platelet count (109/L)	Composite	Two sided	1.18 [1.04, 1.34]	0.0105382	0	17.02	19.46
Red blood cell count (106/mm3)	Composite	Above range	1.61 [1.37, 1.88]	3.88032e-09	1	17.02	25.99
Red blood cell count (106/mm3)	Composite	Below range	0.85 [0.69, 1.05]	0.137725	0	17.02	14.99
Red blood cell count (106/mm3)	Composite	Two sided	1.25 [1.1, 1.42]	0.000493696	0	17.02	21.1
Red blood cell Distribution Width (%)	Composite	Above range	0.95 [0.78, 1.15]	0.587447	0	17.02	17.59
Red blood cell Distribution Width (%)	Composite	Below range	1.05 [0.85, 1.31]	0.640597	0	17.02	18.27
Red blood cell Distribution Width (%)	Composite	Two sided	0.99 [0.86, 1.15]	0.920976	0	17.02	17.88
White blood cell count (109/L)	Composite	Above range	1.32 [1.11, 1.57]	0.0015407	0	17.02	23.65
White blood cell count (109/L)	Composite	Below range	0.95 [0.78, 1.16]	0.623027	0	17.02	14.92
White blood cell count (109/L)	Composite	Two sided	1.15 [1.01, 1.31]	0.0354735	0	17.02	19.42
Hematocrit (%)	HDP	Above range	1.67 [1.34, 2.09]	5.96972e-06	1	6.41	10.72
Hematocrit (%)	HDP	Below range	0.93 [0.67, 1.31]	0.687477	0	6.41	4.95
Hematocrit (%)	HDP	Two sided	1.38 [1.14, 1.66]	0.000745765	0	6.41	8.1
Hemoglobin (g/dL)	HDP	Above range	1.74 [1.4, 2.16]	6.54785e-07	1	6.41	11.21
Hemoglobin (g/dL)	HDP	Below range	0.83 [0.58, 1.2]	0.323962	0	6.41	4.5
Hemoglobin (g/dL)	HDP	Two sided	1.39 [1.15, 1.67]	0.000681259	0	6.41	8.36
Mean Corpuscular Hemoglobin (pg)	HDP	Above range	0.8 [0.57, 1.13]	0.205486	0	6.41	4.61
Mean Corpuscular Hemoglobin (pg)	HDP	Below range	0.87 [0.63, 1.21]	0.41557	0	6.41	5.56
Mean Corpuscular Hemoglobin (pg)	HDP	Two sided	0.84 [0.66, 1.06]	0.143006	0	6.41	5.12
Mean Corpuscular Hemoglobin Concentration (g/dL)	HDP	Above range	1.1 [0.82, 1.47]	0.52641	0	6.41	6.25
Mean Corpuscular Hemoglobin Concentration (g/dL)	HDP	Below range	1.01 [0.76, 1.35]	0.948146	0	6.41	6.57
Mean Corpuscular Hemoglobin Concentration (g/dL)	HDP	Two sided	1.05 [0.86, 1.3]	0.629623	0	6.41	6.41
Mean Corpuscular Volume (fL)	HDP	Above range	0.67 [0.45, 1.01]	0.0556196	0	6.41	3.96
Mean Corpuscular Volume (fL)	HDP	Below range	1.08 [0.81, 1.44]	0.584841	0	6.41	6.98
Mean Corpuscular Volume (fL)	HDP	Two sided	0.9 [0.72, 1.14]	0.397268	0	6.41	5.71
Platelet count (109/L)	HDP	Above range	1.38 [1.09, 1.75]	0.00659102	0	6.41	10.25
Platelet count (109/L)	HDP	Below range	1.05 [0.78, 1.42]	0.735326	0	6.41	5.47
Platelet count (109/L)	HDP	Two sided	1.25 [1.04, 1.51]	0.0169723	0	6.41	8.01
Red blood cell count (106/mm3)	HDP	Above range	1.74 [1.38, 2.18]	1.81962e-06	1	6.41	11.56
Red blood cell count (106/mm3)	HDP	Below range	0.62 [0.42, 0.94]	0.0236781	0	6.41	3.71
Red blood cell count (106/mm3)	HDP	Two sided	1.26 [1.04, 1.53]	0.0182904	0	6.41	8.07
Red blood cell Distribution Width (%)	HDP	Above range	0.76 [0.55, 1.04]	0.0850743	0	6.41	6.02
Red blood cell Distribution Width (%)	HDP	Below range	1.02 [0.72, 1.43]	0.91778	0	6.41	5.55
Red blood cell Distribution Width (%)	HDP	Two sided	0.86 [0.68, 1.08]	0.195309	0	6.41	5.82
White blood cell count (109/L)	HDP	Above range	1.22 [0.95, 1.57]	0.115016	0	6.41	10.1
White blood cell count (109/L)	HDP	Below range	0.79 [0.55, 1.14]	0.209283	0	6.41	3.93
White blood cell count (109/L)	HDP	Two sided	1.06 [0.86, 1.3]	0.594256	0	6.41	7.11
Hematocrit (%)	Preeclampsia	Above range	1.68 [1.23, 2.3]	0.00104951	0	3.1	5.36
Hematocrit (%)	Preeclampsia	Below range	1.0 [0.64, 1.58]	0.995648	0	3.1	2.61
Hematocrit (%)	Preeclampsia	Two sided	1.41 [1.09, 1.83]	0.00940559	0	3.1	4.11
Hemoglobin (g/dL)	Preeclampsia	Above range	1.91 [1.43, 2.54]	1.17798e-05	1	3.1	5.98
Hemoglobin (g/dL)	Preeclampsia	Below range	1.17 [0.76, 1.8]	0.478521	0	3.1	3.19
Hemoglobin (g/dL)	Preeclampsia	Two sided	1.63 [1.28, 2.08]	8.3413e-05	1	3.1	4.8
Mean Corpuscular Hemoglobin (pg)	Preeclampsia	Above range	0.99 [0.63, 1.56]	0.965685	0	3.1	2.58
Mean Corpuscular Hemoglobin (pg)	Preeclampsia	Below range	1.11 [0.75, 1.65]	0.58936	0	3.1	3.87
Mean Corpuscular Hemoglobin (pg)	Preeclampsia	Two sided	1.06 [0.79, 1.43]	0.690883	0	3.1	3.26
Mean Corpuscular Hemoglobin Concentration (g/dL)	Preeclampsia	Above range	1.05 [0.7, 1.58]	0.818664	0	3.1	2.93
Mean Corpuscular Hemoglobin Concentration (g/dL)	Preeclampsia	Below range	1.24 [0.86, 1.79]	0.246794	0	3.1	4.04
Mean Corpuscular Hemoglobin Concentration (g/dL)	Preeclampsia	Two sided	1.16 [0.87, 1.53]	0.311463	0	3.1	3.5
Mean Corpuscular Volume (fL)	Preeclampsia	Above range	0.67 [0.4, 1.12]	0.127802	0	3.1	1.9
Mean Corpuscular Volume (fL)	Preeclampsia	Below range	1.36 [0.96, 1.92]	0.0817266	0	3.1	4.81
Mean Corpuscular Volume (fL)	Preeclampsia	Two sided	1.09 [0.81, 1.47]	0.560738	0	3.1	3.59
Platelet count (109/L)	Preeclampsia	Above range	1.6 [1.19, 2.16]	0.00194301	0	3.1	6.06
Platelet count (109/L)	Preeclampsia	Below range	1.53 [1.06, 2.2]	0.0220363	0	3.1	3.86
Platelet count (109/L)	Preeclampsia	Two sided	1.59 [1.26, 2.01]	8.41752e-05	1	3.1	5.03
Red blood cell count (106/mm3)	Preeclampsia	Above range	2.13 [1.62, 2.82]	8.67411e-08	1	3.1	7.49
Red blood cell count (106/mm3)	Preeclampsia	Below range	0.97 [0.61, 1.55]	0.904678	0	3.1	2.61
Red blood cell count (106/mm3)	Preeclampsia	Two sided	1.69 [1.33, 2.14]	1.56196e-05	1	3.1	5.32
Red blood cell Distribution Width (%)	Preeclampsia	Above range	0.86 [0.57, 1.28]	0.449611	0	3.1	3.61
Red blood cell Distribution Width (%)	Preeclampsia	Below range	0.99 [0.61, 1.63]	0.978863	0	3.1	2.77
Red blood cell Distribution Width (%)	Preeclampsia	Two sided	0.91 [0.66, 1.24]	0.534939	0	3.1	3.26
White blood cell count (109/L)	Preeclampsia	Above range	1.22 [0.87, 1.7]	0.251918	0	3.1	4.8
White blood cell count (109/L)	Preeclampsia	Below range	0.82 [0.5, 1.36]	0.450036	0	3.1	2.09
White blood cell count (109/L)	Preeclampsia	Two sided	1.07 [0.81, 1.41]	0.654941	0	3.1	3.49
Hematocrit (%)	Preterm	Above range	1.38 [1.06, 1.79]	0.0167154	0	5.53	7.53
Hematocrit (%)	Preterm	Below range	0.83 [0.58, 1.2]	0.326028	0	5.53	4.81
Hematocrit (%)	Preterm	Two sided	1.13 [0.91, 1.4]	0.263233	0	5.53	6.29
Hemoglobin (g/dL)	Preterm	Above range	1.78 [1.42, 2.25]	7.77723e-07	1	5.53	9.18
Hemoglobin (g/dL)	Preterm	Below range	1.06 [0.76, 1.47]	0.729836	0	5.53	5.95
Hemoglobin (g/dL)	Preterm	Two sided	1.48 [1.22, 1.79]	6.46856e-05	1	5.53	7.81
Mean Corpuscular Hemoglobin (pg)	Preterm	Above range	1.04 [0.75, 1.44]	0.802333	0	5.53	5.56
Mean Corpuscular Hemoglobin (pg)	Preterm	Below range	1.25 [0.93, 1.68]	0.131054	0	5.53	7.13
Mean Corpuscular Hemoglobin (pg)	Preterm	Two sided	1.16 [0.93, 1.44]	0.191505	0	5.53	6.39
Mean Corpuscular Hemoglobin Concentration (g/dL)	Preterm	Above range	1.01 [0.74, 1.39]	0.943489	0	5.53	5.45
Mean Corpuscular Hemoglobin Concentration (g/dL)	Preterm	Below range	0.96 [0.7, 1.32]	0.82285	0	5.53	5.56
Mean Corpuscular Hemoglobin Concentration (g/dL)	Preterm	Two sided	0.99 [0.79, 1.24]	0.905375	0	5.53	5.51
Mean Corpuscular Volume (fL)	Preterm	Above range	1.03 [0.72, 1.46]	0.875767	0	5.53	5.54
Mean Corpuscular Volume (fL)	Preterm	Below range	1.29 [0.98, 1.7]	0.0746969	0	5.53	7.44
Mean Corpuscular Volume (fL)	Preterm	Two sided	1.18 [0.95, 1.47]	0.137996	0	5.53	6.64
Platelet count (109/L)	Preterm	Above range	1.06 [0.79, 1.41]	0.714807	0	5.53	6.62
Platelet count (109/L)	Preterm	Below range	1.08 [0.8, 1.46]	0.612231	0	5.53	5.6
Platelet count (109/L)	Preterm	Two sided	1.07 [0.86, 1.32]	0.540721	0	5.53	6.14
Red blood cell count (106/mm3)	Preterm	Above range	1.98 [1.58, 2.48]	2.45255e-09	1	5.53	10.57
Red blood cell count (106/mm3)	Preterm	Below range	0.92 [0.66, 1.3]	0.64983	0	5.53	5.09
Red blood cell count (106/mm3)	Preterm	Two sided	1.51 [1.25, 1.82]	1.76465e-05	1	5.53	8.13
Red blood cell Distribution Width (%)	Preterm	Above range	1.14 [0.86, 1.53]	0.367381	0	5.53	6.87
Red blood cell Distribution Width (%)	Preterm	Below range	0.92 [0.63, 1.34]	0.677209	0	5.53	5.06
Red blood cell Distribution Width (%)	Preterm	Two sided	1.05 [0.83, 1.32]	0.675621	0	5.53	6.1
White blood cell count (109/L)	Preterm	Above range	1.17 [0.87, 1.56]	0.299265	0	5.53	6.9
White blood cell count (109/L)	Preterm	Below range	0.85 [0.6, 1.2]	0.35696	0	5.53	4.58
White blood cell count (109/L)	Preterm	Two sided	1.02 [0.81, 1.27]	0.876281	0	5.53	5.77
Hematocrit (%)	SGA	Above range	1.37 [1.08, 1.73]	0.00991681	0	6.96	9.35
Hematocrit (%)	SGA	Below range	0.95 [0.71, 1.27]	0.726329	0	6.96	7.28
Hematocrit (%)	SGA	Two sided	1.17 [0.97, 1.41]	0.101685	0	6.96	8.41
Hemoglobin (g/dL)	SGA	Above range	1.38 [1.09, 1.74]	0.00753111	0	6.96	9.28
Hemoglobin (g/dL)	SGA	Below range	0.92 [0.68, 1.23]	0.556193	0	6.96	7.4
Hemoglobin (g/dL)	SGA	Two sided	1.17 [0.97, 1.41]	0.107605	0	6.96	8.49
Mean Corpuscular Hemoglobin (pg)	SGA	Above range	0.87 [0.64, 1.18]	0.37445	0	6.96	6.51
Mean Corpuscular Hemoglobin (pg)	SGA	Below range	1.14 [0.87, 1.48]	0.342841	0	6.96	8.83
Mean Corpuscular Hemoglobin (pg)	SGA	Two sided	1.01 [0.83, 1.23]	0.918789	0	6.96	7.74
Mean Corpuscular Hemoglobin Concentration (g/dL)	SGA	Above range	0.99 [0.75, 1.32]	0.953062	0	6.96	6.25
Mean Corpuscular Hemoglobin Concentration (g/dL)	SGA	Below range	1.23 [0.95, 1.6]	0.113432	0	6.96	8.71
Mean Corpuscular Hemoglobin Concentration (g/dL)	SGA	Two sided	1.12 [0.92, 1.36]	0.244474	0	6.96	7.51
Mean Corpuscular Volume (fL)	SGA	Above range	0.85 [0.61, 1.18]	0.320099	0	6.96	6.8
Mean Corpuscular Volume (fL)	SGA	Below range	1.28 [1.0, 1.64]	0.0474822	0	6.96	9.5
Mean Corpuscular Volume (fL)	SGA	Two sided	1.09 [0.89, 1.32]	0.410406	0	6.96	8.37
Platelet count (109/L)	SGA	Above range	1.15 [0.89, 1.49]	0.275833	0	6.96	7.61
Platelet count (109/L)	SGA	Below range	1.12 [0.85, 1.48]	0.410193	0	6.96	7.46
Platelet count (109/L)	SGA	Two sided	1.14 [0.94, 1.38]	0.169259	0	6.96	7.54
Red blood cell count (106/mm3)	SGA	Above range	1.4 [1.11, 1.78]	0.00506011	0	6.96	9.58
Red blood cell count (106/mm3)	SGA	Below range	0.97 [0.73, 1.29]	0.843072	0	6.96	7.7
Red blood cell count (106/mm3)	SGA	Two sided	1.2 [0.99, 1.44]	0.0568391	0	6.96	8.75
Red blood cell Distribution Width (%)	SGA	Above range	1.06 [0.81, 1.4]	0.667334	0	6.96	7.83
Red blood cell Distribution Width (%)	SGA	Below range	1.18 [0.9, 1.57]	0.234396	0	6.96	9.62
Red blood cell Distribution Width (%)	SGA	Two sided	1.12 [0.92, 1.37]	0.256602	0	6.96	8.59
White blood cell count (109/L)	SGA	Above range	1.33 [1.03, 1.71]	0.027207	0	6.96	8.87
White blood cell count (109/L)	SGA	Below range	1.16 [0.88, 1.52]	0.295306	0	6.96	8.12
White blood cell count (109/L)	SGA	Two sided	1.25 [1.04, 1.51]	0.0193946	0	6.96	8.5
Hematocrit (%)	Transfusion	Above range	0.49 [0.16, 1.54]	0.222244	0	0.69	0.34
Hematocrit (%)	Transfusion	Below range	2.63 [1.46, 4.72]	0.00127096	0	0.69	1.79
Hematocrit (%)	Transfusion	Two sided	1.42 [0.84, 2.4]	0.190891	0	0.69	1
Hemoglobin (g/dL)	Transfusion	Above range	0.64 [0.24, 1.7]	0.367236	0	0.69	0.43
Hemoglobin (g/dL)	Transfusion	Below range	3.39 [1.99, 5.76]	6.4357e-06	1	0.69	2.18
Hemoglobin (g/dL)	Transfusion	Two sided	1.8 [1.13, 2.88]	0.0138464	0	0.69	1.17
Mean Corpuscular Hemoglobin (pg)	Transfusion	Above range	1.44 [0.67, 3.09]	0.351838	0	0.69	1.09
Mean Corpuscular Hemoglobin (pg)	Transfusion	Below range	2.46 [1.39, 4.35]	0.00192392	0	0.69	1.69
Mean Corpuscular Hemoglobin (pg)	Transfusion	Two sided	2.01 [1.27, 3.18]	0.00293151	0	0.69	1.41
Mean Corpuscular Hemoglobin Concentration (g/dL)	Transfusion	Above range	0.41 [0.1, 1.65]	0.209113	0	0.69	0.27
Mean Corpuscular Hemoglobin Concentration (g/dL)	Transfusion	Below range	1.91 [1.03, 3.53]	0.0391964	0	0.69	1.39
Mean Corpuscular Hemoglobin Concentration (g/dL)	Transfusion	Two sided	1.22 [0.69, 2.14]	0.492646	0	0.69	0.84
Mean Corpuscular Volume (fL)	Transfusion	Above range	1.88 [0.92, 3.85]	0.0832078	0	0.69	1.27
Mean Corpuscular Volume (fL)	Transfusion	Below range	1.61 [0.83, 3.14]	0.16143	0	0.69	1.14
Mean Corpuscular Volume (fL)	Transfusion	Two sided	1.75 [1.07, 2.87]	0.0271086	0	0.69	1.2
Platelet count (109/L)	Transfusion	Above range	1.6 [0.84, 3.05]	0.14996	0	0.69	1.21
Platelet count (109/L)	Transfusion	Below range	1.47 [0.72, 2.99]	0.292242	0	0.69	1
Platelet count (109/L)	Transfusion	Two sided	1.56 [0.96, 2.54]	0.0737547	0	0.69	1.11
Red blood cell count (106/mm3)	Transfusion	Above range	0.75 [0.31, 1.83]	0.530977	0	0.69	0.55
Red blood cell count (106/mm3)	Transfusion	Below range	2.85 [1.6, 5.07]	0.000360716	1	0.69	1.93
Red blood cell count (106/mm3)	Transfusion	Two sided	1.64 [1.0, 2.69]	0.0484014	0	0.69	1.16
Red blood cell Distribution Width (%)	Transfusion	Above range	2.37 [1.35, 4.16]	0.00257929	0	0.69	1.69
Red blood cell Distribution Width (%)	Transfusion	Below range	0.0 [0.0, 0.0]	0.000135005	1	0.69	0
Red blood cell Distribution Width (%)	Transfusion	Two sided	1.41 [0.82, 2.43]	0.210854	0	0.69	0.97
White blood cell count (109/L)	Transfusion	Above range	1.3 [0.6, 2.79]	0.504927	0	0.69	0.86
White blood cell count (109/L)	Transfusion	Below range	2.47 [1.37, 4.46]	0.00265013	0	0.69	1.83
White blood cell count (109/L)	Transfusion	Two sided	1.9 [1.19, 3.02]	0.00679114	0	0.69	1.33
