# Supplementary material for: Associations between hematologic dynamics during pregnancy and obstetric complications: A retrospective observational study
Source: PLoS Med. 2026 May 20;23(5):e1004747. doi: 10.1371/journal.pmed.1004747 (PMC13215607; doi:10.1371/journal.pmed.1004747)
Supplement: S9 Table — Pregnancies with a CBC at 26–29 weeks’ gestation were considered (N = 34,159), and those with abnormal tests for HDP or preeclampsia diagnosis before 29 weeks’ gestation were excluded (N = 254). OR and p-values for all covariates used in our logisitic regression for each CBC index are reported in the table. P-values are generated from Wald tests. Abbreviations: BMI, Body Mass Index; OR, Odds ratio. (XLSX) [file pmed.1004747.s011.xlsx]

## Sheet: Table S9
		Age		BMI		Parity		No insurance		Private insurance		Public insurance		Asian		Black		Hispanic or Latina		Multiracial		Hawaiian or pacific islander		Other race		White
marker	direction	OR	P	OR	P	OR	P	OR	P	OR	P	OR	P	OR	P	OR	P	OR	P	OR	P	OR	P	OR	P	OR	P
Hematocrit (%)	Below range	1.01 (1.0, 1.01)	0.018682	1.03 (1.02, 1.03)	p<0.0001	0.51 (0.48, 0.54)	p<0.0001	1.12 (0.88, 1.44)	0.36487	1.05 (0.88, 1.26)	0.566643	1.27 (1.06, 1.52)	0.00849797	1.17 (0.54, 2.53)	0.683427	1.21 (0.56, 2.61)	0.627782	0.99 (0.46, 2.13)	0.979569	0.95 (0.41, 2.24)	0.911866	1.81 (0.46, 7.05)	0.392865	0.94 (0.44, 2.02)	0.871048	0.92 (0.43, 1.96)	0.822779
Hemoglobin (g/dL)	Below range	1.01 (1.0, 1.01)	0.0185615	1.03 (1.02, 1.03)	p<0.0001	0.51 (0.48, 0.54)	p<0.0001	1.12 (0.88, 1.44)	0.363518	1.05 (0.88, 1.26)	0.562636	1.27 (1.06, 1.52)	0.0084244	1.17 (0.54, 2.52)	0.685963	1.21 (0.56, 2.6)	0.629962	0.99 (0.46, 2.13)	0.975832	0.95 (0.41, 2.24)	0.911591	1.81 (0.47, 7.05)	0.391086	0.94 (0.43, 2.02)	0.866992	0.91 (0.43, 1.96)	0.818363
White blood cell count (109/L)	Below range	1.01 (1.0, 1.01)	0.0176049	1.03 (1.02, 1.03)	p<0.0001	0.51 (0.48, 0.54)	p<0.0001	1.12 (0.88, 1.44)	0.364286	1.05 (0.88, 1.26)	0.564454	1.27 (1.06, 1.52)	0.00870703	1.17 (0.54, 2.52)	0.687187	1.21 (0.56, 2.61)	0.62847	0.99 (0.46, 2.13)	0.975596	0.95 (0.4, 2.23)	0.907029	1.8 (0.46, 7.02)	0.396192	0.94 (0.43, 2.02)	0.86683	0.91 (0.43, 1.96)	0.818012
Red blood cell count (106/mm3)	Below range	1.01 (1.0, 1.01)	0.0173079	1.03 (1.02, 1.03)	p<0.0001	0.51 (0.48, 0.54)	p<0.0001	1.12 (0.88, 1.44)	0.36586	1.05 (0.88, 1.26)	0.568383	1.27 (1.06, 1.52)	0.00866299	1.16 (0.54, 2.5)	0.697802	1.2 (0.56, 2.59)	0.638633	0.98 (0.46, 2.12)	0.964253	0.94 (0.4, 2.22)	0.896421	1.8 (0.46, 7.0)	0.397419	0.93 (0.43, 2.0)	0.853162	0.91 (0.43, 1.95)	0.806556
Platelet count (109/L)	Below range	1.01 (1.0, 1.01)	0.0185576	1.03 (1.02, 1.03)	p<0.0001	0.51 (0.48, 0.54)	p<0.0001	1.12 (0.88, 1.44)	0.365413	1.05 (0.88, 1.26)	0.562797	1.27 (1.06, 1.52)	0.0087435	1.17 (0.54, 2.52)	0.689572	1.2 (0.56, 2.59)	0.63998	0.99 (0.46, 2.13)	0.97376	0.95 (0.4, 2.23)	0.902327	1.8 (0.46, 7.03)	0.395364	0.93 (0.43, 2.01)	0.863575	0.91 (0.43, 1.96)	0.815239
Mean Corpuscular Volume (fL)	Below range	1.01 (1.0, 1.01)	0.0135885	1.03 (1.02, 1.03)	p<0.0001	0.5 (0.47, 0.54)	p<0.0001	1.12 (0.87, 1.43)	0.376263	1.05 (0.88, 1.26)	0.571791	1.27 (1.06, 1.51)	0.0095231	1.16 (0.54, 2.5)	0.704662	1.19 (0.55, 2.58)	0.651474	0.99 (0.46, 2.14)	0.978667	0.94 (0.4, 2.22)	0.896754	1.78 (0.45, 6.97)	0.408593	0.94 (0.43, 2.02)	0.864449	0.92 (0.43, 1.97)	0.822062
Mean Corpuscular Hemoglobin (pg)	Below range	1.01 (1.0, 1.01)	0.0163104	1.03 (1.02, 1.03)	p<0.0001	0.51 (0.48, 0.54)	p<0.0001	1.12 (0.87, 1.43)	0.370569	1.05 (0.88, 1.26)	0.572608	1.27 (1.06, 1.51)	0.0093064	1.17 (0.54, 2.51)	0.695693	1.2 (0.56, 2.59)	0.643289	0.99 (0.46, 2.13)	0.978074	0.95 (0.4, 2.23)	0.902311	1.79 (0.46, 7.0)	0.404049	0.94 (0.43, 2.02)	0.86632	0.92 (0.43, 1.96)	0.821229
Red blood cell Distribution Width (%)	Below range	1.01 (1.0, 1.01)	0.0174678	1.03 (1.02, 1.03)	p<0.0001	0.51 (0.48, 0.54)	p<0.0001	1.12 (0.88, 1.44)	0.363707	1.05 (0.88, 1.26)	0.560098	1.27 (1.06, 1.52)	0.0086515	1.17 (0.54, 2.52)	0.687728	1.21 (0.56, 2.6)	0.634305	0.99 (0.46, 2.13)	0.97425	0.95 (0.4, 2.23)	0.905887	1.8 (0.46, 7.03)	0.395105	0.94 (0.43, 2.02)	0.864624	0.91 (0.43, 1.96)	0.817013
Mean Corpuscular Hemoglobin Concentration (g/dL)	Below range	1.01 (1.0, 1.01)	0.0188987	1.03 (1.02, 1.03)	p<0.0001	0.51 (0.48, 0.54)	p<0.0001	1.12 (0.88, 1.44)	0.365916	1.05 (0.88, 1.26)	0.579494	1.27 (1.06, 1.51)	0.00939705	1.16 (0.54, 2.51)	0.696831	1.2 (0.56, 2.58)	0.644321	0.99 (0.46, 2.12)	0.969393	0.94 (0.4, 2.22)	0.895275	1.78 (0.46, 6.94)	0.405948	0.93 (0.43, 2.01)	0.861034	0.91 (0.43, 1.95)	0.814143
Hematocrit (%)	Two sided	1.01 (1.0, 1.01)	0.0170807	1.03 (1.02, 1.03)	p<0.0001	0.51 (0.48, 0.54)	p<0.0001	1.12 (0.88, 1.44)	0.35197	1.05 (0.88, 1.26)	0.560914	1.27 (1.06, 1.51)	0.00932234	1.17 (0.54, 2.51)	0.693288	1.2 (0.56, 2.59)	0.641085	0.99 (0.46, 2.13)	0.976673	0.95 (0.4, 2.23)	0.901713	1.8 (0.46, 7.03)	0.395657	0.94 (0.43, 2.02)	0.866003	0.91 (0.43, 1.96)	0.81586
Hemoglobin (g/dL)	Two sided	1.01 (1.0, 1.01)	0.0155824	1.03 (1.02, 1.03)	p<0.0001	0.51 (0.48, 0.54)	p<0.0001	1.12 (0.88, 1.44)	0.351094	1.06 (0.88, 1.26)	0.553888	1.27 (1.06, 1.51)	0.00961817	1.18 (0.54, 2.55)	0.67859	1.21 (0.56, 2.61)	0.635415	1.0 (0.46, 2.16)	0.998141	0.95 (0.4, 2.25)	0.90941	1.76 (0.44, 6.99)	0.422175	0.94 (0.44, 2.05)	0.885765	0.92 (0.43, 1.98)	0.835286
White blood cell count (109/L)	Two sided	1.01 (1.0, 1.01)	0.0172352	1.03 (1.02, 1.03)	p<0.0001	0.51 (0.48, 0.54)	p<0.0001	1.12 (0.87, 1.43)	0.373184	1.05 (0.88, 1.26)	0.574747	1.27 (1.06, 1.51)	0.00913757	1.19 (0.55, 2.58)	0.654234	1.22 (0.56, 2.65)	0.61203	1.01 (0.47, 2.18)	0.983675	0.97 (0.41, 2.29)	0.943636	1.84 (0.47, 7.19)	0.381584	0.96 (0.44, 2.07)	0.907783	0.93 (0.43, 2.01)	0.857664
Red blood cell count (106/mm3)	Two sided	1.01 (1.0, 1.01)	0.0150169	1.03 (1.02, 1.03)	p<0.0001	0.51 (0.48, 0.54)	p<0.0001	1.12 (0.88, 1.44)	0.354929	1.05 (0.88, 1.26)	0.562361	1.27 (1.06, 1.52)	0.00888236	1.17 (0.54, 2.53)	0.689254	1.21 (0.56, 2.62)	0.634869	1.0 (0.46, 2.16)	0.990633	0.96 (0.4, 2.26)	0.916949	1.78 (0.46, 6.96)	0.4041	0.94 (0.44, 2.05)	0.884683	0.92 (0.43, 1.99)	0.837377
Platelet count (109/L)	Two sided	1.01 (1.0, 1.01)	0.0189802	1.03 (1.02, 1.03)	p<0.0001	0.51 (0.48, 0.54)	p<0.0001	1.12 (0.88, 1.44)	0.359041	1.06 (0.88, 1.26)	0.544138	1.27 (1.06, 1.52)	0.00852591	1.16 (0.54, 2.51)	0.696361	1.2 (0.55, 2.58)	0.649038	0.98 (0.45, 2.11)	0.958851	0.94 (0.4, 2.21)	0.88779	1.81 (0.46, 7.04)	0.393298	0.93 (0.43, 2.0)	0.853502	0.91 (0.42, 1.95)	0.80648
Mean Corpuscular Volume (fL)	Two sided	1.01 (1.0, 1.01)	0.0176986	1.03 (1.02, 1.03)	p<0.0001	0.51 (0.48, 0.54)	p<0.0001	1.12 (0.87, 1.44)	0.367811	1.05 (0.88, 1.26)	0.567911	1.27 (1.06, 1.51)	0.00893507	1.17 (0.54, 2.51)	0.693295	1.2 (0.56, 2.59)	0.639241	0.99 (0.46, 2.13)	0.97561	0.95 (0.4, 2.23)	0.903614	1.8 (0.46, 7.01)	0.398226	0.94 (0.43, 2.02)	0.865326	0.91 (0.43, 1.96)	0.818271
Mean Corpuscular Hemoglobin (pg)	Two sided	1.01 (1.0, 1.01)	0.0180022	1.03 (1.02, 1.03)	p<0.0001	0.51 (0.48, 0.54)	p<0.0001	1.12 (0.88, 1.44)	0.364663	1.05 (0.88, 1.26)	0.564932	1.27 (1.06, 1.52)	0.00875535	1.17 (0.54, 2.52)	0.687329	1.21 (0.56, 2.6)	0.63384	0.99 (0.46, 2.13)	0.977391	0.95 (0.4, 2.23)	0.907335	1.8 (0.46, 7.03)	0.395902	0.94 (0.43, 2.02)	0.867663	0.92 (0.43, 1.96)	0.820005
Red blood cell Distribution Width (%)	Two sided	1.01 (1.0, 1.01)	0.018222	1.03 (1.02, 1.03)	p<0.0001	0.51 (0.48, 0.54)	p<0.0001	1.12 (0.88, 1.44)	0.3629	1.05 (0.88, 1.26)	0.563785	1.27 (1.06, 1.52)	0.00868026	1.17 (0.54, 2.52)	0.686586	1.21 (0.56, 2.6)	0.632878	0.99 (0.46, 2.13)	0.976307	0.95 (0.4, 2.23)	0.907178	1.8 (0.46, 7.03)	0.395167	0.94 (0.43, 2.02)	0.866964	0.91 (0.43, 1.96)	0.818816
Mean Corpuscular Hemoglobin Concentration (g/dL)	Two sided	1.01 (1.0, 1.01)	0.0174207	1.03 (1.02, 1.03)	p<0.0001	0.51 (0.48, 0.54)	p<0.0001	1.12 (0.88, 1.44)	0.357794	1.05 (0.88, 1.26)	0.563868	1.27 (1.06, 1.52)	0.00879125	1.16 (0.54, 2.51)	0.696875	1.2 (0.56, 2.58)	0.645473	0.98 (0.46, 2.12)	0.966433	0.94 (0.4, 2.22)	0.893739	1.78 (0.46, 6.96)	0.404236	0.93 (0.43, 2.01)	0.858966	0.91 (0.43, 1.95)	0.81078
Hematocrit (%)	Above range	1.01 (1.0, 1.01)	0.0191995	1.03 (1.02, 1.03)	p<0.0001	0.51 (0.48, 0.54)	p<0.0001	1.13 (0.88, 1.44)	0.349086	1.05 (0.88, 1.26)	0.576555	1.27 (1.06, 1.52)	0.00867883	1.18 (0.54, 2.54)	0.68016	1.22 (0.56, 2.64)	0.615167	1.0 (0.46, 2.16)	0.996319	0.96 (0.41, 2.26)	0.926158	1.84 (0.47, 7.18)	0.381255	0.95 (0.44, 2.05)	0.890887	0.92 (0.43, 1.98)	0.835656
Hemoglobin (g/dL)	Above range	1.01 (1.0, 1.01)	0.0172014	1.03 (1.02, 1.03)	p<0.0001	0.51 (0.48, 0.54)	p<0.0001	1.13 (0.88, 1.44)	0.341949	1.06 (0.89, 1.26)	0.536169	1.27 (1.07, 1.52)	0.00762911	1.19 (0.55, 2.57)	0.666785	1.23 (0.56, 2.66)	0.607439	1.0 (0.46, 2.18)	0.991057	0.97 (0.41, 2.3)	0.952897	1.8 (0.45, 7.15)	0.403641	0.95 (0.44, 2.06)	0.900965	0.92 (0.43, 1.99)	0.840537
White blood cell count (109/L)	Above range	1.01 (1.0, 1.01)	0.0137749	1.02 (1.02, 1.03)	p<0.0001	0.51 (0.48, 0.54)	p<0.0001	1.12 (0.87, 1.43)	0.388037	1.05 (0.88, 1.25)	0.590271	1.26 (1.06, 1.51)	0.0097151	1.22 (0.56, 2.65)	0.623078	1.26 (0.58, 2.75)	0.562592	1.03 (0.47, 2.24)	0.945428	0.99 (0.42, 2.35)	0.982991	1.86 (0.47, 7.33)	0.372755	0.98 (0.45, 2.13)	0.951718	0.95 (0.44, 2.06)	0.893617
Red blood cell count (106/mm3)	Above range	1.01 (1.0, 1.01)	0.0100313	1.02 (1.02, 1.03)	p<0.0001	0.5 (0.47, 0.54)	p<0.0001	1.12 (0.88, 1.44)	0.352125	1.05 (0.88, 1.26)	0.576454	1.27 (1.06, 1.52)	0.00899093	1.15 (0.53, 2.48)	0.729546	1.19 (0.55, 2.59)	0.653875	0.98 (0.45, 2.13)	0.967662	0.94 (0.4, 2.23)	0.893594	1.74 (0.45, 6.79)	0.422479	0.93 (0.43, 2.02)	0.860213	0.91 (0.42, 1.97)	0.817947
Platelet count (109/L)	Above range	1.01 (1.0, 1.01)	0.0180295	1.03 (1.02, 1.03)	p<0.0001	0.51 (0.48, 0.54)	p<0.0001	1.12 (0.88, 1.44)	0.352186	1.06 (0.88, 1.26)	0.539581	1.27 (1.06, 1.52)	0.00832548	1.17 (0.54, 2.51)	0.692691	1.2 (0.56, 2.59)	0.636936	0.98 (0.45, 2.11)	0.958856	0.94 (0.4, 2.22)	0.89337	1.81 (0.46, 7.05)	0.392579	0.93 (0.43, 2.01)	0.856934	0.91 (0.43, 1.95)	0.811576
Mean Corpuscular Volume (fL)	Above range	1.01 (1.0, 1.01)	0.0154683	1.03 (1.02, 1.03)	p<0.0001	0.51 (0.48, 0.54)	p<0.0001	1.12 (0.88, 1.44)	0.358456	1.05 (0.88, 1.26)	0.555456	1.27 (1.06, 1.52)	0.00848033	1.18 (0.55, 2.53)	0.677983	1.21 (0.56, 2.61)	0.626994	0.99 (0.46, 2.13)	0.979959	0.95 (0.41, 2.24)	0.910603	1.8 (0.46, 7.03)	0.395531	0.94 (0.44, 2.02)	0.869447	0.92 (0.43, 1.96)	0.82312
Mean Corpuscular Hemoglobin (pg)	Above range	1.01 (1.0, 1.01)	0.0170661	1.03 (1.02, 1.03)	p<0.0001	0.51 (0.48, 0.54)	p<0.0001	1.12 (0.88, 1.44)	0.362106	1.05 (0.88, 1.26)	0.563739	1.27 (1.06, 1.52)	0.00874904	1.17 (0.54, 2.51)	0.692292	1.2 (0.56, 2.59)	0.639834	0.98 (0.46, 2.12)	0.96879	0.95 (0.4, 2.22)	0.899538	1.79 (0.46, 6.99)	0.399256	0.93 (0.43, 2.01)	0.85897	0.91 (0.43, 1.95)	0.812276
Red blood cell Distribution Width (%)	Above range	1.01 (1.0, 1.01)	0.0178929	1.03 (1.02, 1.03)	p<0.0001	0.51 (0.48, 0.54)	p<0.0001	1.12 (0.88, 1.44)	0.359259	1.05 (0.88, 1.26)	0.560328	1.27 (1.06, 1.52)	0.00842469	1.17 (0.54, 2.52)	0.68472	1.21 (0.56, 2.6)	0.629547	0.99 (0.46, 2.13)	0.97619	0.95 (0.4, 2.23)	0.908509	1.81 (0.46, 7.03)	0.39361	0.94 (0.43, 2.02)	0.86772	0.91 (0.43, 1.96)	0.81794
Mean Corpuscular Hemoglobin Concentration (g/dL)	Above range	1.01 (1.0, 1.01)	0.017037	1.03 (1.02, 1.03)	p<0.0001	0.51 (0.48, 0.54)	p<0.0001	1.12 (0.88, 1.44)	0.357197	1.06 (0.88, 1.26)	0.552974	1.27 (1.06, 1.52)	0.00830674	1.17 (0.54, 2.52)	0.688001	1.2 (0.56, 2.6)	0.635508	0.99 (0.46, 2.13)	0.973006	0.95 (0.4, 2.23)	0.904453	1.8 (0.46, 7.03)	0.395052	0.94 (0.43, 2.02)	0.864329	0.91 (0.43, 1.96)	0.815532
