# Supplementary material for: Associations between hematologic dynamics during pregnancy and obstetric complications: A retrospective observational study
Source: PLoS Med. 2026 May 20;23(5):e1004747. doi: 10.1371/journal.pmed.1004747 (PMC13215607; doi:10.1371/journal.pmed.1004747)
Supplement: S10 Table — Pregnancies with a CBC at 26–29 weeks’ gestation were considered (N = 48,490), and those with abnormal tests for HDP or preeclampsia diagnosis before 29 weeks’ gestation were excluded (N = 387). We analyzed associations between adverse outcomes and the presence of a CBC index above, outside, or below the study reference intervals derived in discovery at 26–29 weeks’ gestation. Only combinations of CBC index/adverse outcomes that were at least nominally significant in the discovery cohort were considered for this analysis. In the table, we report ORs, prevalence, positive predictive value (PPV), and negative predictive value (NPV). P-values are generated from Wald tests. Significance was evaluated with a Bonferroni corrected p-value of 0.004 and significant ORs in validation are marked with a 1 in the corresponding column. (XLSX) [file pmed.1004747.s012.xlsx]

## Sheet: Table S10
Marker	Direction	Complication	Significant?	Odds ratios	positive_predictive_value	prevalence	negative_predictive_value
Hematocrit (%)	Above range	Composite	1	1.36 [1.24, 1.5] p=0.0	33.69 [31.7, 35.5]	0.262013	0.741645
Hemoglobin (g/dL)	Above range	Composite	1	1.58 [1.37, 1.83] p=0.0	36.72 [33.7, 39.7]	0.262013	0.739967
Hemoglobin (g/dL)	Two-sided	Composite	0	1.1 [1.01, 1.2] p=0.0326102	28.58 [33.7, 39.7]	0.262013	0.739576
Red blood cell count (106/mm3)	Above range	Composite	1	1.55 [1.39, 1.73] p=0.0	38.6 [36.3, 41.0]	0.262013	0.742327
Platelet count (109/mm3)	Above range	Composite	1	1.52 [1.28, 1.81] p=1.6e-06	40.8 [37.2, 44.8]	0.262013	0.739977
Hematocrit (%)	Above range	HDP	1	1.45 [1.3, 1.61] p=0.0	24.39 [22.6, 26.1]	0.168983	0.834678
Hemoglobin (g/dL)	Above range	HDP	1	1.67 [1.43, 1.95] p=0.0	26.23 [23.4, 28.9]	0.168983	0.832773
Red blood cell count (106/mm3)	Above range	HDP	1	1.47 [1.3, 1.66] p=0.0	26.52 [24.4, 28.6]	0.168983	0.834386
Red blood cell count (106/mm3)	Below range	HDP	1	0.66 [0.55, 0.79] p=5e-06	10.42 [24.3, 28.7]	0.168983	0.829169
Platelet count (109/mm3)	Above range	HDP	1	1.48 [1.23, 1.79] p=4.06e-05	29.45 [25.9, 32.6]	0.168983	0.832727
Hemoglobin (g/dL)	Above range	Preterm	0	1.43 [1.1, 1.86] p=0.0076311	7.7 [6.0, 9.6]	0.0546298	0.945791
Hemoglobin (g/dL)	Two-sided	Preterm	0	1.21 [1.03, 1.41] p=0.017161	6.97 [6.0, 9.6]	0.0546298	0.946379
Red blood cell count (106/mm3)	Above range	Preterm	1	1.59 [1.33, 1.91] p=6e-07	8.96 [7.6, 10.4]	0.0546298	0.946596
Red blood cell count (106/mm3)	Two-sided	Preterm	1	1.38 [1.19, 1.6] p=2.04e-05	7.57 [7.6, 10.4]	0.0546298	0.946754
