# Supplementary material for: Associations between hematologic dynamics during pregnancy and obstetric complications: A retrospective observational study
Source: PLoS Med. 2026 May 20;23(5):e1004747. doi: 10.1371/journal.pmed.1004747 (PMC13215607; doi:10.1371/journal.pmed.1004747)
Supplement: S11 Table — In this sensivitiy analysis, the discovery cohort was re-derived to include pregnancies ending in stillbirth and blood disorders (N = 41,153). Pregnancies ending in stillbirth were labelled as having the composite outcome, and marked as preterm or HDP when applicable. The presence of a blood-related disorder was added as a binary covariate to our logistic regression. Odds ratios, positive predictive values and negative predictive values for each CBC index, outcome pair are listed in the table, as is the prevalence of each outcome. P-values are generated from Wald tests. Significance is denoted if p < 0.0003. Abbreviations: PPV, positive predictive value; NPV, negative predictive value; HDP, hypertensive disorder of pregnancy; SGA, small for gestational age. (XLSX) [file pmed.1004747.s013.xlsx]

## Sheet: Table S11
marker	complication	type	or_pretty	p	significant	prevalence	PPV	NPV
Hematocrit (%)	Composite	Above range	1.44 [1.23, 1.68]	6.57527e-06	1	17.21	23.55	82.95
Hematocrit (%)	Composite	Below range	0.86 [0.7, 1.04]	0.122745	0	17.21	14.82	82.72
Hematocrit (%)	Composite	Two sided	1.15 [1.02, 1.3]	0.0270237	0	17.21	19.28	82.9
Hemoglobin (g/dL)	Composite	Above range	1.71 [1.45, 2.03]	3.8145e-10	1	17.21	26.42	82.99
Hemoglobin (g/dL)	Composite	Below range	0.91 [0.75, 1.11]	0.356163	0	17.21	16.17	82.76
Hemoglobin (g/dL)	Composite	Two sided	1.28 [1.13, 1.46]	0.000174252	1	17.21	21.07	82.97
Mean Corpuscular Hemoglobin (pg)	Composite	Above range	0.94 [0.77, 1.15]	0.543118	0	17.21	15.97	82.76
Mean Corpuscular Hemoglobin (pg)	Composite	Below range	1.07 [0.9, 1.26]	0.468822	0	17.21	19.14	82.85
Mean Corpuscular Hemoglobin (pg)	Composite	Two sided	1.01 [0.89, 1.15]	0.864447	0	17.21	17.91	82.83
Mean Corpuscular Hemoglobin Concentration (g/dL)	Composite	Above range	1.07 [0.89, 1.3]	0.467078	0	17.21	16.75	82.77
Mean Corpuscular Hemoglobin Concentration (g/dL)	Composite	Below range	1.04 [0.88, 1.22]	0.646164	0	17.21	18.4	82.82
Mean Corpuscular Hemoglobin Concentration (g/dL)	Composite	Two sided	1.05 [0.93, 1.19]	0.412687	0	17.21	17.74	82.81
Mean Corpuscular Volume (fL)	Composite	Above range	0.84 [0.67, 1.05]	0.12433	0	17.21	15	82.74
Mean Corpuscular Volume (fL)	Composite	Below range	1.09 [0.91, 1.32]	0.357227	0	17.21	19.81	82.86
Mean Corpuscular Volume (fL)	Composite	Two sided	0.98 [0.85, 1.13]	0.75228	0	17.21	17.9	82.82
Platelet count (109/L)	Composite	Above range	1.23 [1.04, 1.45]	0.0170756	0	17.21	21.91	82.91
Platelet count (109/L)	Composite	Below range	1.09 [0.9, 1.3]	0.379372	0	17.21	16.94	82.78
Platelet count (109/L)	Composite	Two sided	1.16 [1.03, 1.32]	0.0166717	0	17.21	19.49	82.91
Red blood cell count (106/mm3)	Composite	Above range	1.61 [1.39, 1.87]	3.67135e-10	1	17.21	25.96	83.07
Red blood cell count (106/mm3)	Composite	Below range	0.84 [0.68, 1.04]	0.110912	0	17.21	15.04	82.74
Red blood cell count (106/mm3)	Composite	Two sided	1.27 [1.12, 1.43]	0.000110836	1	17.21	21.55	83.03
Red blood cell Distribution Width (%)	Composite	Above range	0.94 [0.78, 1.12]	0.47865	0	17.21	17.84	82.8
Red blood cell Distribution Width (%)	Composite	Below range	1.04 [0.84, 1.28]	0.745652	0	17.21	18.21	82.8
Red blood cell Distribution Width (%)	Composite	Two sided	0.98 [0.85, 1.12]	0.731694	0	17.21	17.98	82.82
White blood cell count (109/L)	Composite	Above range	1.36 [1.15, 1.61]	0.000367778	0	17.21	24.28	82.96
White blood cell count (109/L)	Composite	Below range	0.97 [0.8, 1.18]	0.781618	0	17.21	15.43	82.74
White blood cell count (109/L)	Composite	Two sided	1.18 [1.04, 1.34]	0.0112905	0	17.21	19.94	82.92
Hematocrit (%)	HDP	Above range	1.67 [1.34, 2.08]	5.03985e-06	1	6.41	10.71	93.71
Hematocrit (%)	HDP	Below range	0.78 [0.55, 1.1]	0.152854	0	6.41	4.2	93.54
Hematocrit (%)	HDP	Two sided	1.28 [1.06, 1.54]	0.00918437	0	6.41	7.53	93.65
Hemoglobin (g/dL)	HDP	Above range	1.87 [1.47, 2.37]	2.45638e-07	1	6.41	11.86	93.71
Hemoglobin (g/dL)	HDP	Below range	0.78 [0.54, 1.11]	0.166124	0	6.41	4.2	93.54
Hemoglobin (g/dL)	HDP	Two sided	1.34 [1.1, 1.64]	0.00431123	0	6.41	7.86	93.66
Mean Corpuscular Hemoglobin (pg)	HDP	Above range	0.82 [0.58, 1.15]	0.240572	0	6.41	4.7	93.55
Mean Corpuscular Hemoglobin (pg)	HDP	Below range	0.83 [0.62, 1.1]	0.197229	0	6.41	5.42	93.56
Mean Corpuscular Hemoglobin (pg)	HDP	Two sided	0.82 [0.66, 1.02]	0.0784305	0	6.41	5.14	93.52
Mean Corpuscular Hemoglobin Concentration (g/dL)	HDP	Above range	1.12 [0.83, 1.49]	0.459841	0	6.41	6.33	93.59
Mean Corpuscular Hemoglobin Concentration (g/dL)	HDP	Below range	0.96 [0.75, 1.24]	0.771248	0	6.41	6.28	93.59
Mean Corpuscular Hemoglobin Concentration (g/dL)	HDP	Two sided	1.02 [0.84, 1.24]	0.813762	0	6.41	6.3	93.59
Mean Corpuscular Volume (fL)	HDP	Above range	0.69 [0.46, 1.03]	0.068874	0	6.41	4.06	93.55
Mean Corpuscular Volume (fL)	HDP	Below range	0.96 [0.7, 1.32]	0.823427	0	6.41	6.09	93.58
Mean Corpuscular Volume (fL)	HDP	Two sided	0.84 [0.66, 1.07]	0.166687	0	6.41	5.28	93.54
Platelet count (109/L)	HDP	Above range	1.31 [1.04, 1.67]	0.0246723	0	6.41	9.86	93.69
Platelet count (109/L)	HDP	Below range	1.05 [0.78, 1.41]	0.744345	0	6.41	5.45	93.57
Platelet count (109/L)	HDP	Two sided	1.21 [1.0, 1.46]	0.0469181	0	6.41	7.72	93.66
Red blood cell count (106/mm3)	HDP	Above range	1.77 [1.43, 2.2]	1.72587e-07	1	6.41	11.19	93.75
Red blood cell count (106/mm3)	HDP	Below range	0.64 [0.43, 0.96]	0.0299839	0	6.41	3.79	93.54
Red blood cell count (106/mm3)	HDP	Two sided	1.31 [1.09, 1.58]	0.00373968	0	6.41	8.21	93.69
Red blood cell Distribution Width (%)	HDP	Above range	0.75 [0.56, 1.01]	0.0593969	0	6.41	5.75	93.57
Red blood cell Distribution Width (%)	HDP	Below range	1.01 [0.72, 1.43]	0.936344	0	6.41	5.53	93.58
Red blood cell Distribution Width (%)	HDP	Two sided	0.84 [0.67, 1.06]	0.142928	0	6.41	5.67	93.56
White blood cell count (109/L)	HDP	Above range	1.27 [0.99, 1.62]	0.0556625	0	6.41	10.39	93.69
White blood cell count (109/L)	HDP	Below range	0.8 [0.56, 1.14]	0.208673	0	6.41	3.89	93.53
White blood cell count (109/L)	HDP	Two sided	1.09 [0.89, 1.32]	0.421835	0	6.41	7.2	93.63
Hematocrit (%)	Preeclampsia	Above range	1.67 [1.23, 2.27]	0.00112953	0	3.12	5.36	96.94
Hematocrit (%)	Preeclampsia	Below range	0.82 [0.52, 1.31]	0.405322	0	3.12	2.22	96.86
Hematocrit (%)	Preeclampsia	Two sided	1.29 [1.0, 1.68]	0.0530829	0	3.12	3.82	96.92
Hemoglobin (g/dL)	Preeclampsia	Above range	6.28 [1.49, 26.49]	0.0123962	0	3.12	6.47	96.95
Hemoglobin (g/dL)	Preeclampsia	Below range	1.06 [0.69, 1.62]	0.797886	0	3.12	2.96	96.88
Hemoglobin (g/dL)	Preeclampsia	Two sided	1.58 [1.22, 2.05]	0.00047676	0	3.12	4.64	96.95
Mean Corpuscular Hemoglobin (pg)	Preeclampsia	Above range	1.03 [0.66, 1.6]	0.901148	0	3.12	2.68	96.87
Mean Corpuscular Hemoglobin (pg)	Preeclampsia	Below range	1.01 [0.7, 1.45]	0.962356	0	3.12	3.64	96.9
Mean Corpuscular Hemoglobin (pg)	Preeclampsia	Two sided	1.02 [0.76, 1.35]	0.911328	0	3.12	3.27	96.89
Mean Corpuscular Hemoglobin Concentration (g/dL)	Preeclampsia	Above range	1.09 [0.71, 1.66]	0.692594	0	3.12	3.03	96.88
Mean Corpuscular Hemoglobin Concentration (g/dL)	Preeclampsia	Below range	1.14 [0.82, 1.58]	0.443488	0	3.12	3.86	96.9
Mean Corpuscular Hemoglobin Concentration (g/dL)	Preeclampsia	Two sided	1.12 [0.86, 1.46]	0.392979	0	3.12	3.53	96.9
Mean Corpuscular Volume (fL)	Preeclampsia	Above range	0.72 [0.4, 1.3]	0.272343	0	3.12	2.03	96.86
Mean Corpuscular Volume (fL)	Preeclampsia	Below range	0.0 [0.0, inf]	1	0	3.12	4.02	96.91
Mean Corpuscular Volume (fL)	Preeclampsia	Two sided	0.97 [0.7, 1.35]	0.878362	0	3.12	3.23	96.88
Platelet count (109/L)	Preeclampsia	Above range	1.51 [1.11, 2.04]	0.00822247	0	3.12	5.81	96.95
Platelet count (109/L)	Preeclampsia	Below range	1.55 [1.08, 2.21]	0.0159688	0	3.12	3.94	96.9
Platelet count (109/L)	Preeclampsia	Two sided	1.54 [1.22, 1.95]	0.000328084	0	3.12	4.9	96.98
Red blood cell count (106/mm3)	Preeclampsia	Above range	2.13 [1.63, 2.79]	3.14562e-08	1	3.12	7.25	97.01
Red blood cell count (106/mm3)	Preeclampsia	Below range	0.95 [0.6, 1.52]	0.84285	0	3.12	2.57	96.87
Red blood cell count (106/mm3)	Preeclampsia	Two sided	1.7 [1.35, 2.14]	5.88821e-06	1	3.12	5.36	97
Red blood cell Distribution Width (%)	Preeclampsia	Above range	0.86 [0.6, 1.25]	0.43785	0	3.12	3.51	96.89
Red blood cell Distribution Width (%)	Preeclampsia	Below range	0.99 [0.61, 1.59]	0.967749	0	3.12	2.76	96.87
Red blood cell Distribution Width (%)	Preeclampsia	Two sided	0.9 [0.67, 1.22]	0.512435	0	3.12	3.23	96.88
White blood cell count (109/L)	Preeclampsia	Above range	1.29 [0.93, 1.78]	0.126961	0	3.12	5.07	96.93
White blood cell count (109/L)	Preeclampsia	Below range	0.79 [0.48, 1.3]	0.345941	0	3.12	2.01	96.85
White blood cell count (109/L)	Preeclampsia	Two sided	1.09 [0.84, 1.42]	0.51577	0	3.12	3.57	96.9
Hematocrit (%)	Preterm	Above range	1.39 [1.08, 1.8]	0.0114482	0	5.6	7.7	94.45
Hematocrit (%)	Preterm	Below range	0.84 [0.61, 1.17]	0.31087	0	5.6	4.78	94.38
Hematocrit (%)	Preterm	Two sided	1.13 [0.92, 1.38]	0.257206	0	5.6	6.27	94.43
Hemoglobin (g/dL)	Preterm	Above range	1.93 [1.51, 2.47]	1.51679e-07	1	5.6	9.84	94.49
Hemoglobin (g/dL)	Preterm	Below range	1.02 [0.74, 1.39]	0.921526	0	5.6	5.68	94.4
Hemoglobin (g/dL)	Preterm	Two sided	1.46 [1.2, 1.78]	0.000168343	1	5.6	7.67	94.49
Mean Corpuscular Hemoglobin (pg)	Preterm	Above range	1.06 [0.77, 1.46]	0.712815	0	5.6	5.77	94.4
Mean Corpuscular Hemoglobin (pg)	Preterm	Below range	1.21 [0.92, 1.59]	0.168311	0	5.6	6.6	94.43
Mean Corpuscular Hemoglobin (pg)	Preterm	Two sided	1.15 [0.94, 1.41]	0.18628	0	5.6	6.28	94.44
Mean Corpuscular Hemoglobin Concentration (g/dL)	Preterm	Above range	1.01 [0.74, 1.39]	0.928695	0	5.6	5.54	94.39
Mean Corpuscular Hemoglobin Concentration (g/dL)	Preterm	Below range	0.94 [0.71, 1.24]	0.650038	0	5.6	5.39	94.39
Mean Corpuscular Hemoglobin Concentration (g/dL)	Preterm	Two sided	0.97 [0.78, 1.19]	0.760581	0	5.6	5.45	94.39
Mean Corpuscular Volume (fL)	Preterm	Above range	1.03 [0.73, 1.46]	0.85305	0	5.6	5.62	94.4
Mean Corpuscular Volume (fL)	Preterm	Below range	1.08 [0.8, 1.47]	0.616003	0	5.6	6.19	94.41
Mean Corpuscular Volume (fL)	Preterm	Two sided	1.06 [0.84, 1.33]	0.611037	0	5.6	5.97	94.41
Platelet count (109/L)	Preterm	Above range	1.09 [0.82, 1.45]	0.543711	0	5.6	6.9	94.43
Platelet count (109/L)	Preterm	Below range	1.05 [0.78, 1.4]	0.76418	0	5.6	5.45	94.39
Platelet count (109/L)	Preterm	Two sided	1.07 [0.87, 1.32]	0.505899	0	5.6	6.2	94.43
Red blood cell count (106/mm3)	Preterm	Above range	1.96 [1.58, 2.43]	7.61263e-10	1	5.6	10.09	94.54
Red blood cell count (106/mm3)	Preterm	Below range	0.9 [0.64, 1.26]	0.527249	0	5.6	5.01	94.38
Red blood cell count (106/mm3)	Preterm	Two sided	1.5 [1.26, 1.8]	9.26655e-06	1	5.6	8.04	94.53
Red blood cell Distribution Width (%)	Preterm	Above range	1.16 [0.89, 1.51]	0.284412	0	5.6	6.73	94.43
Red blood cell Distribution Width (%)	Preterm	Below range	0.91 [0.62, 1.32]	0.619722	0	5.6	5.04	94.39
Red blood cell Distribution Width (%)	Preterm	Two sided	1.06 [0.85, 1.32]	0.601265	0	5.6	6.09	94.42
White blood cell count (109/L)	Preterm	Above range	1.2 [0.9, 1.59]	0.211855	0	5.6	7.13	94.43
White blood cell count (109/L)	Preterm	Below range	0.86 [0.61, 1.2]	0.374847	0	5.6	4.64	94.37
White blood cell count (109/L)	Preterm	Two sided	1.04 [0.83, 1.29]	0.738431	0	5.6	5.91	94.41
Hematocrit (%)	SGA	Above range	1.4 [1.11, 1.76]	0.0047556	0	7.05	9.6	93.02
Hematocrit (%)	SGA	Below range	0.86 [0.66, 1.13]	0.282904	0	7.05	6.88	92.95
Hematocrit (%)	SGA	Two sided	1.12 [0.93, 1.34]	0.221237	0	7.05	8.27	93.02
Hemoglobin (g/dL)	SGA	Above range	1.41 [1.08, 1.82]	0.0101796	0	7.05	9.43	93.01
Hemoglobin (g/dL)	SGA	Below range	0.89 [0.67, 1.17]	0.3988	0	7.05	7.78	92.97
Hemoglobin (g/dL)	SGA	Two sided	1.12 [0.92, 1.35]	0.262877	0	7.05	8.57	93.03
Mean Corpuscular Hemoglobin (pg)	SGA	Above range	0.9 [0.67, 1.21]	0.493897	0	7.05	6.71	92.95
Mean Corpuscular Hemoglobin (pg)	SGA	Below range	1.04 [0.81, 1.32]	0.772788	0	7.05	9.06	93.03
Mean Corpuscular Hemoglobin (pg)	SGA	Two sided	0.98 [0.81, 1.18]	0.839927	0	7.05	8.15	93.02
Mean Corpuscular Hemoglobin Concentration (g/dL)	SGA	Above range	1.03 [0.78, 1.36]	0.858248	0	7.05	6.46	92.94
Mean Corpuscular Hemoglobin Concentration (g/dL)	SGA	Below range	1.16 [0.92, 1.45]	0.20639	0	7.05	8.8	93.01
Mean Corpuscular Hemoglobin Concentration (g/dL)	SGA	Two sided	1.11 [0.93, 1.32]	0.254918	0	7.05	7.85	93
Mean Corpuscular Volume (fL)	SGA	Above range	0.86 [0.62, 1.18]	0.347728	0	7.05	6.88	92.95
Mean Corpuscular Volume (fL)	SGA	Below range	1.11 [0.85, 1.44]	0.44054	0	7.05	9.8	93.03
Mean Corpuscular Volume (fL)	SGA	Two sided	1.0 [0.82, 1.22]	0.984274	0	7.05	8.64	93.03
Platelet count (109/L)	SGA	Above range	1.14 [0.89, 1.47]	0.296134	0	7.05	7.67	92.97
Platelet count (109/L)	SGA	Below range	1.15 [0.89, 1.49]	0.29577	0	7.05	7.89	92.98
Platelet count (109/L)	SGA	Two sided	1.15 [0.96, 1.38]	0.134141	0	7.05	7.77	92.99
Red blood cell count (106/mm3)	SGA	Above range	1.4 [1.13, 1.75]	0.00258707	0	7.05	10.28	93.06
Red blood cell count (106/mm3)	SGA	Below range	0.99 [0.75, 1.31]	0.934824	0	7.05	7.86	92.97
Red blood cell count (106/mm3)	SGA	Two sided	1.22 [1.03, 1.45]	0.0245027	0	7.05	9.3	93.08
Red blood cell Distribution Width (%)	SGA	Above range	1.04 [0.81, 1.33]	0.77602	0	7.05	8.48	93
Red blood cell Distribution Width (%)	SGA	Below range	1.18 [0.89, 1.55]	0.257366	0	7.05	9.59	93
Red blood cell Distribution Width (%)	SGA	Two sided	1.1 [0.91, 1.32]	0.340937	0	7.05	8.9	93.05
White blood cell count (109/L)	SGA	Above range	1.31 [1.02, 1.68]	0.0348323	0	7.05	8.82	93
White blood cell count (109/L)	SGA	Below range	1.17 [0.9, 1.52]	0.249141	0	7.05	8.41	92.99
White blood cell count (109/L)	SGA	Two sided	1.24 [1.04, 1.49]	0.0195059	0	7.05	8.62	93.03
Hematocrit (%)	Transfusion	Above range	0.47 [0.15, 1.47]	0.193049	0	0.7	0.33	99.29
Hematocrit (%)	Transfusion	Below range	2.42 [1.38, 4.24]	0.00212441	0	0.7	1.75	99.32
Hematocrit (%)	Transfusion	Two sided	1.4 [0.85, 2.3]	0.190054	0	0.7	1.03	99.31
Hemoglobin (g/dL)	Transfusion	Above range	0.78 [0.29, 2.1]	0.621212	0	0.7	0.54	99.29
Hemoglobin (g/dL)	Transfusion	Below range	3.2 [1.91, 5.36]	9.70388e-06	1	0.7	2.22	99.33
Hemoglobin (g/dL)	Transfusion	Two sided	2.04 [1.31, 3.2]	0.0017642	0	0.7	1.42	99.33
Mean Corpuscular Hemoglobin (pg)	Transfusion	Above range	1.39 [0.65, 2.99]	0.395169	0	0.7	1.07	99.3
Mean Corpuscular Hemoglobin (pg)	Transfusion	Below range	2.5 [1.49, 4.19]	0.000497167	0	0.7	1.78	99.33
Mean Corpuscular Hemoglobin (pg)	Transfusion	Two sided	2.06 [1.34, 3.15]	0.000882858	0	0.7	1.51	99.34
Mean Corpuscular Hemoglobin Concentration (g/dL)	Transfusion	Above range	0.4 [0.1, 1.62]	0.199454	0	0.7	0.26	99.29
Mean Corpuscular Hemoglobin Concentration (g/dL)	Transfusion	Below range	2.11 [1.28, 3.47]	0.00325261	0	0.7	1.62	99.33
Mean Corpuscular Hemoglobin Concentration (g/dL)	Transfusion	Two sided	1.46 [0.92, 2.32]	0.10892	0	0.7	1.07	99.32
Mean Corpuscular Volume (fL)	Transfusion	Above range	2.04 [1.04, 4.01]	0.0381836	0	0.7	1.41	99.31
Mean Corpuscular Volume (fL)	Transfusion	Below range	1.82 [0.96, 3.42]	0.0645776	0	0.7	1.44	99.32
Mean Corpuscular Volume (fL)	Transfusion	Two sided	1.96 [1.23, 3.1]	0.00427143	0	0.7	1.43	99.33
Platelet count (109/L)	Transfusion	Above range	1.4 [0.71, 2.74]	0.329594	0	0.7	1.1	99.31
Platelet count (109/L)	Transfusion	Below range	1.43 [0.73, 2.82]	0.298439	0	0.7	1.04	99.3
Platelet count (109/L)	Transfusion	Two sided	1.43 [0.88, 2.33]	0.151326	0	0.7	1.07	99.32
Red blood cell count (106/mm3)	Transfusion	Above range	0.73 [0.33, 1.61]	0.436526	0	0.7	0.64	99.29
Red blood cell count (106/mm3)	Transfusion	Below range	2.96 [1.7, 5.17]	0.000128402	1	0.7	2.03	99.32
Red blood cell count (106/mm3)	Transfusion	Two sided	1.57 [0.98, 2.54]	0.0633353	0	0.7	1.2	99.32
Red blood cell Distribution Width (%)	Transfusion	Above range	1.97 [1.09, 3.57]	0.0252878	0	0.7	1.56	99.32
Red blood cell Distribution Width (%)	Transfusion	Below range	0.0 [0.0, 0.0]	2.92703e-05	1	0.7	0	99.28
Red blood cell Distribution Width (%)	Transfusion	Two sided	1.26 [0.73, 2.18]	0.399845	0	0.7	0.98	99.31
White blood cell count (109/L)	Transfusion	Above range	1.23 [0.57, 2.64]	0.601022	0	0.7	0.85	99.3
White blood cell count (109/L)	Transfusion	Below range	2.29 [1.26, 4.15]	0.00642737	0	0.7	1.76	99.32
White blood cell count (109/L)	Transfusion	Two sided	1.77 [1.11, 2.83]	0.0164463	0	0.7	1.29	99.32
