# Supplementary material for: Associations between hematologic dynamics during pregnancy and obstetric complications: A retrospective observational study
Source: PLoS Med. 2026 May 20;23(5):e1004747. doi: 10.1371/journal.pmed.1004747 (PMC13215607; doi:10.1371/journal.pmed.1004747)
Supplement: S12 Table — In this sensitivity analysis, information on infections during pregnancy, pre-existing auto-immune disorders and smoking status was acquired from the electronic health record, and binary covariates were developed reflecting their presence or absence (see S1 Appendix Text K for details). Odds ratios, positive predictive values, and negative predictive values for each CBC index, outcome pair are listed in the table, as is the prevalence of each outcome. P-values are generated from Wald tests. Significance is denoted if p < 0.0003. Abbreviations: PPV, Positive Predictive value; HDP, Hypertensive disorder of pregnancy; SGA, Small for gestational age. (XLSX) [file pmed.1004747.s014.xlsx]

## Sheet: Table S12
marker	complication	type	or_pretty	p	significant	prevalence	PPV	NPV
Hematocrit (%)	Composite	Above range	1.42 [1.21, 1.67]	1.62575e-05	1	17.02	23.15	83.15
Hematocrit (%)	Composite	Below range	0.93 [0.76, 1.14]	0.497278	0	17.02	15.8	82.96
Hematocrit (%)	Composite	Two sided	1.2 [1.05, 1.36]	0.00549734	0	17.02	19.81	83.12
Hemoglobin (g/dL)	Composite	Above range	1.66 [1.42, 1.93]	8.9774e-11	1	17.02	25.61	83.23
Hemoglobin (g/dL)	Composite	Below range	0.93 [0.76, 1.15]	0.51937	0	17.02	16.11	82.96
Hemoglobin (g/dL)	Composite	Two sided	1.34 [1.18, 1.52]	4.45621e-06	1	17.02	21.59	83.21
Mean Corpuscular Hemoglobin (pg)	Composite	Above range	0.9 [0.74, 1.11]	0.328781	0	17.02	15.47	82.95
Mean Corpuscular Hemoglobin (pg)	Composite	Below range	1.11 [0.92, 1.34]	0.284572	0	17.02	19.11	83.04
Mean Corpuscular Hemoglobin (pg)	Composite	Two sided	1.01 [0.88, 1.16]	0.900042	0	17.02	17.39	83
Mean Corpuscular Hemoglobin Concentration (g/dL)	Composite	Above range	1.07 [0.89, 1.3]	0.475503	0	17.02	16.62	82.97
Mean Corpuscular Hemoglobin Concentration (g/dL)	Composite	Below range	1.1 [0.92, 1.33]	0.290033	0	17.02	18.94	83.03
Mean Corpuscular Hemoglobin Concentration (g/dL)	Composite	Two sided	1.09 [0.95, 1.25]	0.202789	0	17.02	17.81	83.02
Mean Corpuscular Volume (fL)	Composite	Above range	0.83 [0.66, 1.04]	0.106124	0	17.02	14.87	82.94
Mean Corpuscular Volume (fL)	Composite	Below range	1.22 [1.02, 1.46]	0.0295214	0	17.02	20.71	83.08
Mean Corpuscular Volume (fL)	Composite	Two sided	1.04 [0.91, 1.2]	0.554217	0	17.02	18.26	83.04
Platelet count (109/L)	Composite	Above range	1.23 [1.04, 1.45]	0.0177111	0	17.02	21.94	83.12
Platelet count (109/L)	Composite	Below range	1.08 [0.89, 1.3]	0.452321	0	17.02	16.67	82.97
Platelet count (109/L)	Composite	Two sided	1.16 [1.02, 1.32]	0.0207173	0	17.02	19.46	83.11
Red blood cell count (106/mm3)	Composite	Above range	1.62 [1.38, 1.89]	2.25468e-09	1	17.02	25.99	83.23
Red blood cell count (106/mm3)	Composite	Below range	0.84 [0.68, 1.03]	0.0950922	0	17.02	14.99	82.94
Red blood cell count (106/mm3)	Composite	Two sided	1.25 [1.1, 1.41]	0.00063616	0	17.02	21.1	83.19
Red blood cell Distribution Width (%)	Composite	Above range	0.95 [0.78, 1.15]	0.582813	0	17.02	17.59	83
Red blood cell Distribution Width (%)	Composite	Below range	1.05 [0.85, 1.3]	0.647312	0	17.02	18.27	83.01
Red blood cell Distribution Width (%)	Composite	Two sided	0.99 [0.86, 1.15]	0.911959	0	17.02	17.88	83.02
White blood cell count (109/L)	Composite	Above range	1.28 [1.08, 1.53]	0.00470143	0	17.02	23.65	83.15
White blood cell count (109/L)	Composite	Below range	0.95 [0.77, 1.16]	0.618004	0	17.02	14.92	82.94
White blood cell count (109/L)	Composite	Two sided	1.13 [0.99, 1.29]	0.0656842	0	17.02	19.42	83.1
Hematocrit (%)	HDP	Above range	1.66 [1.33, 2.08]	7.20808e-06	1	6.41	10.72	93.7
Hematocrit (%)	HDP	Below range	0.93 [0.67, 1.31]	0.692053	0	6.41	4.95	93.55
Hematocrit (%)	HDP	Two sided	1.37 [1.14, 1.66]	0.000819985	0	6.41	8.1	93.67
Hemoglobin (g/dL)	HDP	Above range	1.73 [1.39, 2.15]	7.88733e-07	1	6.41	11.21	93.72
Hemoglobin (g/dL)	HDP	Below range	0.83 [0.58, 1.2]	0.320087	0	6.41	4.5	93.55
Hemoglobin (g/dL)	HDP	Two sided	1.38 [1.14, 1.67]	0.000771287	0	6.41	8.36	93.68
Mean Corpuscular Hemoglobin (pg)	HDP	Above range	0.8 [0.57, 1.13]	0.211816	0	6.41	4.61	93.55
Mean Corpuscular Hemoglobin (pg)	HDP	Below range	0.87 [0.63, 1.2]	0.40295	0	6.41	5.56	93.56
Mean Corpuscular Hemoglobin (pg)	HDP	Two sided	0.84 [0.66, 1.06]	0.141947	0	6.41	5.12	93.52
Mean Corpuscular Hemoglobin Concentration (g/dL)	HDP	Above range	1.1 [0.82, 1.48]	0.51805	0	6.41	6.25	93.58
Mean Corpuscular Hemoglobin Concentration (g/dL)	HDP	Below range	1.01 [0.75, 1.34]	0.968494	0	6.41	6.57	93.59
Mean Corpuscular Hemoglobin Concentration (g/dL)	HDP	Two sided	1.05 [0.85, 1.29]	0.637173	0	6.41	6.41	93.59
Mean Corpuscular Volume (fL)	HDP	Above range	0.67 [0.45, 1.01]	0.056527	0	6.41	3.96	93.54
Mean Corpuscular Volume (fL)	HDP	Below range	1.08 [0.81, 1.43]	0.607181	0	6.41	6.98	93.6
Mean Corpuscular Volume (fL)	HDP	Two sided	0.9 [0.72, 1.14]	0.387896	0	6.41	5.71	93.55
Platelet count (109/L)	HDP	Above range	1.39 [1.1, 1.76]	0.00566753	0	6.41	10.25	93.69
Platelet count (109/L)	HDP	Below range	1.03 [0.77, 1.39]	0.822752	0	6.41	5.47	93.56
Platelet count (109/L)	HDP	Two sided	1.25 [1.04, 1.51]	0.0186217	0	6.41	8.01	93.67
Red blood cell count (106/mm3)	HDP	Above range	1.73 [1.38, 2.17]	2.16258e-06	1	6.41	11.56	93.73
Red blood cell count (106/mm3)	HDP	Below range	0.63 [0.42, 0.94]	0.024189	0	6.41	3.71	93.53
Red blood cell count (106/mm3)	HDP	Two sided	1.26 [1.04, 1.53]	0.0189533	0	6.41	8.07	93.67
Red blood cell Distribution Width (%)	HDP	Above range	0.75 [0.55, 1.04]	0.0812049	0	6.41	6.02	93.58
Red blood cell Distribution Width (%)	HDP	Below range	1.02 [0.73, 1.43]	0.910205	0	6.41	5.55	93.57
Red blood cell Distribution Width (%)	HDP	Two sided	0.85 [0.68, 1.08]	0.190894	0	6.41	5.82	93.56
White blood cell count (109/L)	HDP	Above range	1.24 [0.96, 1.59]	0.0970351	0	6.41	10.1	93.68
White blood cell count (109/L)	HDP	Below range	0.79 [0.55, 1.13]	0.197993	0	6.41	3.93	93.53
White blood cell count (109/L)	HDP	Two sided	1.06 [0.87, 1.3]	0.56331	0	6.41	7.11	93.62
Hematocrit (%)	Preeclampsia	Above range	1.67 [1.22, 2.28]	0.00121793	0	3.1	5.36	96.96
Hematocrit (%)	Preeclampsia	Below range	1.0 [0.64, 1.57]	0.998463	0	3.1	2.61	96.89
Hematocrit (%)	Preeclampsia	Two sided	1.4 [1.08, 1.82]	0.0104402	0	3.1	4.11	96.95
Hemoglobin (g/dL)	Preeclampsia	Above range	1.89 [1.42, 2.52]	1.4322e-05	1	3.1	5.98	96.98
Hemoglobin (g/dL)	Preeclampsia	Below range	1.16 [0.76, 1.79]	0.488687	0	3.1	3.19	96.9
Hemoglobin (g/dL)	Preeclampsia	Two sided	1.62 [1.27, 2.06]	9.93279e-05	1	3.1	4.8	96.98
Mean Corpuscular Hemoglobin (pg)	Preeclampsia	Above range	0.99 [0.63, 1.56]	0.958072	0	3.1	2.58	96.88
Mean Corpuscular Hemoglobin (pg)	Preeclampsia	Below range	1.11 [0.75, 1.64]	0.598664	0	3.1	3.87	96.92
Mean Corpuscular Hemoglobin (pg)	Preeclampsia	Two sided	1.06 [0.79, 1.42]	0.701711	0	3.1	3.26	96.9
Mean Corpuscular Hemoglobin Concentration (g/dL)	Preeclampsia	Above range	1.05 [0.69, 1.62]	0.814259	0	3.1	2.93	96.89
Mean Corpuscular Hemoglobin Concentration (g/dL)	Preeclampsia	Below range	1.23 [0.86, 1.77]	0.262443	0	3.1	4.04	96.92
Mean Corpuscular Hemoglobin Concentration (g/dL)	Preeclampsia	Two sided	1.15 [0.87, 1.53]	0.319603	0	3.1	3.5	96.91
Mean Corpuscular Volume (fL)	Preeclampsia	Above range	0.67 [0.36, 1.24]	0.200848	0	3.1	1.9	96.87
Mean Corpuscular Volume (fL)	Preeclampsia	Below range	1.36 [0.96, 1.92]	0.0848108	0	3.1	4.81	96.94
Mean Corpuscular Volume (fL)	Preeclampsia	Two sided	1.09 [0.81, 1.47]	0.578211	0	3.1	3.59	96.92
Platelet count (109/L)	Preeclampsia	Above range	1.61 [1.2, 2.17]	0.00167282	0	3.1	6.06	96.98
Platelet count (109/L)	Preeclampsia	Below range	1.48 [1.03, 2.12]	0.0317606	0	3.1	3.86	96.91
Platelet count (109/L)	Preeclampsia	Two sided	1.58 [1.25, 2.0]	0.000141703	1	3.1	5.03	97
Red blood cell count (106/mm3)	Preeclampsia	Above range	2.13 [1.61, 2.81]	1.04601e-07	1	3.1	7.49	97.02
Red blood cell count (106/mm3)	Preeclampsia	Below range	0.97 [0.61, 1.54]	0.890627	0	3.1	2.61	96.89
Red blood cell count (106/mm3)	Preeclampsia	Two sided	1.68 [1.32, 2.13]	1.78649e-05	1	3.1	5.32	97.01
Red blood cell Distribution Width (%)	Preeclampsia	Above range	0.85 [0.57, 1.27]	0.4342	0	3.1	3.61	96.91
Red blood cell Distribution Width (%)	Preeclampsia	Below range	1.0 [0.61, 1.62]	0.985551	0	3.1	2.77	96.89
Red blood cell Distribution Width (%)	Preeclampsia	Two sided	0.9 [0.66, 1.24]	0.52333	0	3.1	3.26	96.9
White blood cell count (109/L)	Preeclampsia	Above range	1.23 [0.88, 1.73]	0.228101	0	3.1	4.8	96.94
White blood cell count (109/L)	Preeclampsia	Below range	0.81 [0.49, 1.34]	0.415127	0	3.1	2.09	96.87
White blood cell count (109/L)	Preeclampsia	Two sided	1.07 [0.81, 1.41]	0.651071	0	3.1	3.49	96.91
Hematocrit (%)	Preterm	Above range	1.38 [1.06, 1.79]	0.015733	0	5.53	7.53	94.52
Hematocrit (%)	Preterm	Below range	0.82 [0.57, 1.18]	0.283619	0	5.53	4.81	94.46
Hematocrit (%)	Preterm	Two sided	1.12 [0.91, 1.39]	0.287357	0	5.53	6.29	94.51
Hemoglobin (g/dL)	Preterm	Above range	1.8 [1.43, 2.27]	5.13538e-07	1	5.53	9.18	94.58
Hemoglobin (g/dL)	Preterm	Below range	1.04 [0.75, 1.45]	0.799897	0	5.53	5.95	94.48
Hemoglobin (g/dL)	Preterm	Two sided	1.48 [1.22, 1.79]	6.74126e-05	1	5.53	7.81	94.59
Mean Corpuscular Hemoglobin (pg)	Preterm	Above range	1.02 [0.74, 1.41]	0.905624	0	5.53	5.56	94.47
Mean Corpuscular Hemoglobin (pg)	Preterm	Below range	1.26 [0.94, 1.69]	0.119892	0	5.53	7.13	94.51
Mean Corpuscular Hemoglobin (pg)	Preterm	Two sided	1.15 [0.92, 1.43]	0.213352	0	5.53	6.39	94.51
Mean Corpuscular Hemoglobin Concentration (g/dL)	Preterm	Above range	1.01 [0.73, 1.39]	0.949475	0	5.53	5.45	94.47
Mean Corpuscular Hemoglobin Concentration (g/dL)	Preterm	Below range	0.96 [0.7, 1.32]	0.814545	0	5.53	5.56	94.47
Mean Corpuscular Hemoglobin Concentration (g/dL)	Preterm	Two sided	0.98 [0.78, 1.24]	0.894935	0	5.53	5.51	94.47
Mean Corpuscular Volume (fL)	Preterm	Above range	1.01 [0.71, 1.43]	0.963166	0	5.53	5.54	94.47
Mean Corpuscular Volume (fL)	Preterm	Below range	1.29 [0.98, 1.71]	0.0688181	0	5.53	7.44	94.52
Mean Corpuscular Volume (fL)	Preterm	Two sided	1.17 [0.94, 1.46]	0.151348	0	5.53	6.64	94.52
Platelet count (109/L)	Preterm	Above range	1.03 [0.77, 1.38]	0.852743	0	5.53	6.62	94.5
Platelet count (109/L)	Preterm	Below range	1.06 [0.78, 1.43]	0.717802	0	5.53	5.6	94.47
Platelet count (109/L)	Preterm	Two sided	1.04 [0.84, 1.29]	0.705401	0	5.53	6.14	94.5
Red blood cell count (106/mm3)	Preterm	Above range	2.01 [1.6, 2.51]	1.23508e-09	1	5.53	10.57	94.61
Red blood cell count (106/mm3)	Preterm	Below range	0.9 [0.64, 1.26]	0.52538	0	5.53	5.09	94.46
Red blood cell count (106/mm3)	Preterm	Two sided	1.5 [1.24, 1.81]	2.36412e-05	1	5.53	8.13	94.6
Red blood cell Distribution Width (%)	Preterm	Above range	1.14 [0.85, 1.52]	0.383672	0	5.53	6.87	94.51
Red blood cell Distribution Width (%)	Preterm	Below range	0.92 [0.63, 1.34]	0.662233	0	5.53	5.06	94.46
Red blood cell Distribution Width (%)	Preterm	Two sided	1.05 [0.83, 1.32]	0.703774	0	5.53	6.1	94.5
White blood cell count (109/L)	Preterm	Above range	1.11 [0.83, 1.49]	0.466592	0	5.53	6.9	94.51
White blood cell count (109/L)	Preterm	Below range	0.85 [0.6, 1.2]	0.34388	0	5.53	4.58	94.45
White blood cell count (109/L)	Preterm	Two sided	0.99 [0.79, 1.24]	0.930929	0	5.53	5.77	94.48
Hematocrit (%)	SGA	Above range	1.37 [1.08, 1.74]	0.00974527	0	6.96	9.35	93.11
Hematocrit (%)	SGA	Below range	0.94 [0.71, 1.25]	0.670936	0	6.96	7.28	93.05
Hematocrit (%)	SGA	Two sided	1.16 [0.97, 1.4]	0.112757	0	6.96	8.41	93.11
Hemoglobin (g/dL)	SGA	Above range	1.39 [1.1, 1.76]	0.00615638	0	6.96	9.28	93.11
Hemoglobin (g/dL)	SGA	Below range	0.91 [0.67, 1.22]	0.512405	0	6.96	7.4	93.05
Hemoglobin (g/dL)	SGA	Two sided	1.17 [0.97, 1.41]	0.107936	0	6.96	8.49	93.12
Mean Corpuscular Hemoglobin (pg)	SGA	Above range	0.85 [0.63, 1.16]	0.307927	0	6.96	6.51	93.03
Mean Corpuscular Hemoglobin (pg)	SGA	Below range	1.14 [0.88, 1.49]	0.313177	0	6.96	8.83	93.09
Mean Corpuscular Hemoglobin (pg)	SGA	Two sided	1.01 [0.82, 1.23]	0.958607	0	6.96	7.74	93.08
Mean Corpuscular Hemoglobin Concentration (g/dL)	SGA	Above range	0.99 [0.74, 1.31]	0.928425	0	6.96	6.25	93.03
Mean Corpuscular Hemoglobin Concentration (g/dL)	SGA	Below range	1.23 [0.95, 1.6]	0.114572	0	6.96	8.71	93.08
Mean Corpuscular Hemoglobin Concentration (g/dL)	SGA	Two sided	1.12 [0.92, 1.36]	0.253928	0	6.96	7.51	93.07
Mean Corpuscular Volume (fL)	SGA	Above range	0.83 [0.6, 1.16]	0.277664	0	6.96	6.8	93.04
Mean Corpuscular Volume (fL)	SGA	Below range	1.29 [1.01, 1.65]	0.0411379	0	6.96	9.5	93.11
Mean Corpuscular Volume (fL)	SGA	Two sided	1.08 [0.89, 1.32]	0.421286	0	6.96	8.37	93.11
Platelet count (109/L)	SGA	Above range	1.11 [0.86, 1.43]	0.415754	0	6.96	7.61	93.06
Platelet count (109/L)	SGA	Below range	1.11 [0.84, 1.47]	0.446537	0	6.96	7.46	93.05
Platelet count (109/L)	SGA	Two sided	1.12 [0.92, 1.35]	0.259246	0	6.96	7.54	93.07
Red blood cell count (106/mm3)	SGA	Above range	1.42 [1.12, 1.8]	0.00385213	0	6.96	9.58	93.11
Red blood cell count (106/mm3)	SGA	Below range	0.94 [0.71, 1.25]	0.678464	0	6.96	7.7	93.06
Red blood cell count (106/mm3)	SGA	Two sided	1.19 [0.99, 1.43]	0.0712286	0	6.96	8.75	93.13
Red blood cell Distribution Width (%)	SGA	Above range	1.07 [0.81, 1.4]	0.651981	0	6.96	7.83	93.06
Red blood cell Distribution Width (%)	SGA	Below range	1.19 [0.9, 1.57]	0.224157	0	6.96	9.62	93.09
Red blood cell Distribution Width (%)	SGA	Two sided	1.13 [0.92, 1.37]	0.243147	0	6.96	8.59	93.11
White blood cell count (109/L)	SGA	Above range	1.26 [0.98, 1.62]	0.0701414	0	6.96	8.87	93.09
White blood cell count (109/L)	SGA	Below range	1.16 [0.88, 1.53]	0.278246	0	6.96	8.12	93.07
White blood cell count (109/L)	SGA	Two sided	1.22 [1.01, 1.47]	0.03763	0	6.96	8.5	93.12
Hematocrit (%)	Transfusion	Above range	0.48 [0.16, 1.48]	0.202288	0	0.69	0.34	99.3
Hematocrit (%)	Transfusion	Below range	2.5 [1.39, 4.48]	0.00209526	0	0.69	1.79	99.33
Hematocrit (%)	Transfusion	Two sided	1.37 [0.82, 2.3]	0.23417	0	0.69	1	99.32
Hemoglobin (g/dL)	Transfusion	Above range	0.62 [0.24, 1.66]	0.343893	0	0.69	0.43	99.3
Hemoglobin (g/dL)	Transfusion	Below range	3.23 [1.92, 5.44]	1.06499e-05	1	0.69	2.18	99.34
Hemoglobin (g/dL)	Transfusion	Two sided	1.75 [1.1, 2.77]	0.0175769	0	0.69	1.17	99.33
Mean Corpuscular Hemoglobin (pg)	Transfusion	Above range	1.38 [0.64, 2.98]	0.407145	0	0.69	1.09	99.32
Mean Corpuscular Hemoglobin (pg)	Transfusion	Below range	2.46 [1.39, 4.34]	0.00187684	0	0.69	1.69	99.33
Mean Corpuscular Hemoglobin (pg)	Transfusion	Two sided	1.97 [1.25, 3.12]	0.00367644	0	0.69	1.41	99.34
Mean Corpuscular Hemoglobin Concentration (g/dL)	Transfusion	Above range	0.41 [0.1, 1.67]	0.213458	0	0.69	0.27	99.3
Mean Corpuscular Hemoglobin Concentration (g/dL)	Transfusion	Below range	1.87 [1.01, 3.45]	0.047168	0	0.69	1.39	99.33
Mean Corpuscular Hemoglobin Concentration (g/dL)	Transfusion	Two sided	1.21 [0.69, 2.12]	0.51434	0	0.69	0.84	99.32
Mean Corpuscular Volume (fL)	Transfusion	Above range	1.81 [0.88, 3.73]	0.105975	0	0.69	1.27	99.32
Mean Corpuscular Volume (fL)	Transfusion	Below range	1.61 [0.83, 3.15]	0.160857	0	0.69	1.14	99.32
Mean Corpuscular Volume (fL)	Transfusion	Two sided	1.72 [1.05, 2.82]	0.0318558	0	0.69	1.2	99.33
Platelet count (109/L)	Transfusion	Above range	1.57 [0.83, 2.98]	0.166577	0	0.69	1.21	99.32
Platelet count (109/L)	Transfusion	Below range	1.22 [0.59, 2.49]	0.591624	0	0.69	1	99.32
Platelet count (109/L)	Transfusion	Two sided	1.41 [0.86, 2.3]	0.171568	0	0.69	1.11	99.33
Red blood cell count (106/mm3)	Transfusion	Above range	0.75 [0.31, 1.84]	0.535258	0	0.69	0.55	99.31
Red blood cell count (106/mm3)	Transfusion	Below range	2.69 [1.52, 4.75]	0.000650685	0	0.69	1.93	99.34
Red blood cell count (106/mm3)	Transfusion	Two sided	1.6 [0.98, 2.61]	0.0583412	0	0.69	1.16	99.33
Red blood cell Distribution Width (%)	Transfusion	Above range	2.3 [1.3, 4.05]	0.00402116	0	0.69	1.69	99.33
Red blood cell Distribution Width (%)	Transfusion	Below range	0.0 [0.0, 0.0]	9.14403e-06	1	0.69	0	99.3
Red blood cell Distribution Width (%)	Transfusion	Two sided	1.39 [0.81, 2.4]	0.237575	0	0.69	0.97	99.32
White blood cell count (109/L)	Transfusion	Above range	1.26 [0.59, 2.68]	0.553722	0	0.69	0.86	99.31
White blood cell count (109/L)	Transfusion	Below range	2.37 [1.32, 4.24]	0.00372863	0	0.69	1.83	99.34
White blood cell count (109/L)	Transfusion	Two sided	1.83 [1.16, 2.9]	0.00966512	0	0.69	1.33	99.34
