# Supplementary material for: Associations between hematologic dynamics during pregnancy and obstetric complications: A retrospective observational study
Source: PLoS Med. 2026 May 20;23(5):e1004747. doi: 10.1371/journal.pmed.1004747 (PMC13215607; doi:10.1371/journal.pmed.1004747)
Supplement: S14 Table — Assocations were tested in N = 29,416 after which those with preterm birth at <30 weeks’ gestation or evidence of HDP or preeclampsia before 29 weeks were excluded (N = 297). Rare change thresholds are reported in the following units: HGB (g/dL), HCT (%), RBC (106/mm3), PLT (103/µL), MCV (fL), WBC (103/µL), RDW (%), MCH (pg), MCHC (g/dL). In the table, we report the odds ratio, the number of pregnancies with the rare behavior (Total N), the number of complicated pregnancies with a rare behavior (Complicated N), the number of complicated pregnancies with a rare behavior that fall within the reference interval at 26−29 weeks’ gestation (Complicated N in range), and their percentage and associated confidence interval. We also report the prevalence of the condition in the dataset, the positive predictive value (PPV), and the negative predictive value (NPV). P-values are generated from Wald tests. Threshold for statistical significance of the odds ratio was p < 9*10−6 with Bonferroni correction. Abbreviations: HDP, hypertensive disorders of pregnancy; SGA, small for gestational Age; PPV, positive predictive value; NPV, negative predictive value; OR, odds ratio; CI, confidence interval; (XLSX) [file pmed.1004747.s016.xlsx]

## Sheet: Table S14
Marker	Direction	Threshold	OR [95% CI]	Total N	Complicated N	Complicated N in range (N [%])	Complicated N in range (% [95% CI])	Prevalence [95% CI]	Recall [95% CI]	PPV [95% CI]	NPV [95% CI]
Composite
Hematocrit (%)	Increase	1.801	1.59 [1.31, 1.94], p=4e-06	519	129	101 (78)	78 [71, 85]	16.8 [16.4, 17.2]	2.6 [2.2, 3.1]	24.9 [21.2, 28.8]	83.3 [82.9, 83.7]
Hemoglobin (g/dL)	Increase	0.667	1.99 [1.57, 2.52], p=1.42e-08	328	98	80 (82)	82 [73, 89]	16.8 [16.4, 17.2]	2.0 [1.6, 2.4]	29.9 [25.1, 34.8]	83.3 [82.9, 83.7]
White blood cell count (109/L)	Decrease	N/A	N/A	N/A	N/A	N/A	N/A	N/A	N/A	N/A	N/A
Red blood cell count (106/mm3)	Increase	0.071	1.94 [1.6, 2.35], p=2.19e-11	526	152	124 (82)	82 [76, 87]	16.8 [16.4, 17.3]	3.1 [2.6, 3.6]	28.9 [25.0, 32.9]	83.4 [82.9, 83.8]
Platelet count (109/L)	Increase	-0.051	1.2 [1.12, 1.29], p=2.57e-07	6970	1359	1238 (91)	91 [90, 93]	16.8 [16.4, 17.3]	27.7 [26.4, 29.0]	19.5 [18.5, 20.4]	84.0 [83.5, 84.5]
Mean Corpuscular Volume (fL)	Decrease	-0.747	1.32 [1.2, 1.45], p=3.51e-09	3349	704	656 (93)	93 [91, 95]	16.8 [16.4, 17.2]	14.3 [13.4, 15.4]	21.0 [19.7, 22.4]	83.7 [83.3, 84.2]
Mean Corpuscular Hemoglobin (pg)	Decrease	N/A	N/A	N/A	N/A	N/A	N/A	N/A	N/A	N/A	N/A
Red blood cell Distribution Width (%)	Decrease	-2.209	1.42 [1.05, 1.92], p=0.022981	237	56	49 (88)	88 [78, 96]	16.8 [16.4, 17.2]	1.1 [0.9, 1.4]	23.6 [18.4, 28.8]	83.2 [82.8, 83.6]
Mean Corpuscular Hemoglobin Concentration (g/dL)	Increase	3.791	2.9 [0.65, 13.01], p=0.163537	7	3	2 (67)	67 [0, 100]	16.8 [16.4, 17.2]	0.1 [0.0, 0.1]	42.9 [0.0, 83.3]	83.2 [82.8, 83.6]
HDP
Hematocrit (%)	Increase	-0.047	1.4 [1.21, 1.62], p=6e-06	2747	217	182 (84)	84 [79, 89]	6.4 [6.1, 6.7]	11.7 [10.2, 13.3]	7.9 [6.9, 8.9]	93.8 [93.5, 94.1]
Hemoglobin (g/dL)	Increase	0.111	1.66 [1.36, 2.02], p=1e-06	1310	122	100 (82)	82 [74, 89]	6.4 [6.1, 6.7]	6.6 [5.5, 7.7]	9.3 [7.7, 10.9]	93.8 [93.5, 94.0]
White blood cell count (109/L)	Decrease	-9.226	10.55 [1.3, 85.9], p=0.02763	4	1	1 (100)	100 [100, 100]	6.4 [6.1, 6.7]	0.1 [0.0, 0.2]	25.0 [0.0, 100.0]	93.6 [93.3, 93.9]
Red blood cell count (106/mm3)	Increase	-0.034	1.54 [1.28, 1.85], p=5e-06	1471	139	110 (79)	79 [72, 86]	6.4 [6.1, 6.7]	7.5 [6.3, 8.7]	9.4 [8.0, 11.0]	93.8 [93.5, 94.1]
Platelet count (109/L)	Increase	N/A	N/A	N/A	N/A	N/A	N/A	N/A	N/A	N/A	N/A
Mean Corpuscular Volume (fL)	Decrease	-0.747	1.35 [1.18, 1.55], p=9e-06	3349	313	292 (93)	93 [90, 96]	6.4 [6.1, 6.7]	16.8 [15.2, 18.5]	9.3 [8.4, 10.3]	94.0 [93.7, 94.3]
Mean Corpuscular Hemoglobin (pg)	Decrease	N/A	N/A	N/A	N/A	N/A	N/A	N/A	N/A	N/A	N/A
Red blood cell Distribution Width (%)	Decrease	-7.118	5.2 [1.1, 24.48], p=0.037154	9	2	2 (100)	100 [100, 100]	6.4 [6.1, 6.7]	0.1 [0.0, 0.3]	22.2 [0.0, 53.9]	93.6 [93.3, 93.9]
Mean Corpuscular Hemoglobin Concentration (g/dL)	Increase	3.791	7.74 [1.39, 43.0], p=0.019371	7	2	1 (50)	50 [0, 100]	6.4 [6.1, 6.7]	0.1 [0.0, 0.3]	28.6 [0.0, 66.8]	93.6 [93.3, 93.9]
Preterm
Hematocrit (%)	Increase	0.261	1.47 [1.24, 1.74], p=9e-06	2153	162	136 (84)	84 [78, 90]	5.4 [5.2, 5.7]	10.2 [8.7, 11.6]	7.5 [6.4, 8.7]	94.7 [94.5, 95.0]
Hemoglobin (g/dL)	Increase	0.667	2.28 [1.62, 3.2], p=2e-06	328	39	30 (77)	77 [64, 90]	5.4 [5.2, 5.7]	2.5 [1.7, 3.2]	11.9 [8.3, 15.3]	94.6 [94.4, 94.9]
White blood cell count (109/L)	Decrease	-9.226	7.01 [0.76, 65.04], p=0.0867	4	1	1 (100)	100 [100, 100]	5.4 [5.2, 5.7]	0.1 [0.0, 0.2]	25.0 [0.0, 100.0]	94.6 [94.3, 94.8]
Red blood cell count (106/mm3)	Increase	0.071	2.33 [1.77, 3.07], p=1.41e-09	526	62	50 (81)	81 [71, 90]	5.4 [5.2, 5.7]	3.9 [2.9, 4.9]	11.8 [8.9, 14.5]	94.7 [94.4, 94.9]
Platelet count (109/L)	Increase	112.162	3.58 [1.58, 8.12], p=0.002307	44	8	4 (50)	50 [14, 89]	5.4 [5.2, 5.7]	0.5 [0.2, 0.9]	18.2 [7.1, 30.2]	94.6 [94.3, 94.8]
Mean Corpuscular Volume (fL)	Decrease	-0.747	1.41 [1.22, 1.63], p=3e-06	3349	251	231 (92)	92 [89, 95]	5.4 [5.2, 5.7]	15.8 [14.1, 17.6]	7.5 [6.6, 8.3]	94.8 [94.6, 95.1]
Mean Corpuscular Hemoglobin (pg)	Decrease	-3.685	2.65 [0.64, 11.08], p=0.180649	18	2	0 (0)	0 [0, 0]	5.4 [5.2, 5.7]	0.1 [0.0, 0.3]	11.1 [0.0, 28.0]	94.6 [94.3, 94.8]
Red blood cell Distribution Width (%)	Decrease	-1.118	1.2 [0.91, 1.59], p=0.205246	850	56	49 (88)	88 [78, 95]	5.4 [5.2, 5.7]	3.5 [2.7, 4.4]	6.6 [5.0, 8.2]	94.6 [94.3, 94.9]
Mean Corpuscular Hemoglobin Concentration (g/dL)	Increase	3.427	2.91 [0.65, 13.04], p=0.163782	13	2	2 (100)	100 [100, 100]	5.4 [5.2, 5.7]	0.1 [0.0, 0.3]	15.4 [0.0, 37.5]	94.6 [94.3, 94.8]
SGA
Hematocrit (%)	Increase	1.185	1.67 [1.35, 2.05], p=2e-06	986	116	93 (80)	80 [73, 87]	6.8 [6.5, 7.1]	5.9 [4.8, 7.0]	11.8 [9.9, 13.9]	93.4 [93.1, 93.7]
Hemoglobin (g/dL)	Increase	0.222	1.64 [1.34, 2.01], p=2e-06	1004	119	104 (87)	87 [81, 93]	6.8 [6.5, 7.1]	6.0 [5.0, 7.1]	11.9 [9.9, 14.0]	93.4 [93.1, 93.7]
White blood cell count (109/L)	Decrease	N/A	N/A	N/A	N/A	N/A	N/A	N/A	N/A	N/A	N/A
Red blood cell count (106/mm3)	Increase	0.071	1.92 [1.47, 2.51], p=2e-06	526	69	60 (87)	87 [78, 94]	6.8 [6.5, 7.1]	3.5 [2.7, 4.3]	13.1 [10.2, 16.2]	93.3 [93.0, 93.6]
Platelet count (109/L)	Increase	122.848	2.16 [0.88, 5.28], p=0.092028	33	5	2 (40)	40 [0, 100]	6.8 [6.5, 7.1]	0.3 [0.1, 0.5]	15.2 [3.4, 29.0]	93.2 [92.9, 93.5]
Mean Corpuscular Volume (fL)	Decrease	0.909	1.31 [1.17, 1.45], p=2e-06	6725	508	488 (96)	96 [94, 98]	6.8 [6.5, 7.1]	25.7 [23.9, 27.6]	7.6 [7.0, 8.2]	93.4 [93.1, 93.8]
Mean Corpuscular Hemoglobin (pg)	Decrease	N/A	N/A	N/A	N/A	N/A	N/A	N/A	N/A	N/A	N/A
Red blood cell Distribution Width (%)	Decrease	-4.209	2.03 [0.89, 4.62], p=0.091902	51	8	6 (75)	75 [40, 100]	6.8 [6.5, 7.1]	0.4 [0.2, 0.7]	15.7 [6.8, 26.8]	93.2 [92.9, 93.5]
Mean Corpuscular Hemoglobin Concentration (g/dL)	Increase	-0.209	1.23 [1.12, 1.35], p=8e-06	14127	1049	1007 (96)	96 [95, 97]	6.8 [6.5, 7.1]	53.0 [50.9, 55.2]	7.4 [7.0, 7.9]	93.8 [93.4, 94.2]
Transfusion
Hematocrit (%)	Increase	2.417	1.52 [0.48, 4.78], p=0.47652	297	3	2 (67)	67 [0, 100]	0.7 [0.6, 0.8]	1.5 [0.0, 3.4]	1.0 [0.0, 2.3]	99.3 [99.2, 99.4]
Hemoglobin (g/dL)	Increase	0.444	1.32 [0.54, 3.23], p=0.542667	584	5	4 (80)	80 [39, 100]	0.7 [0.6, 0.8]	2.5 [0.5, 4.9]	0.9 [0.2, 1.7]	99.3 [99.2, 99.4]
White blood cell count (109/L)	Decrease	-6.014	3.22 [0.44, 23.61], p=0.24947	46	1	1 (100)	100 [100, 100]	0.7 [0.6, 0.8]	0.5 [0.0, 1.7]	2.2 [0.0, 7.8]	99.3 [99.2, 99.4]
Red blood cell count (106/mm3)	Increase	N/A	N/A	N/A	N/A	N/A	N/A	N/A	N/A	N/A	N/A
Platelet count (109/L)	Increase	N/A	N/A	N/A	N/A	N/A	N/A	N/A	N/A	N/A	N/A
Mean Corpuscular Volume (fL)	Decrease	-6.96	3.69 [0.48, 28.29], p=0.209343	40	1	0 (0)	0 [0, 0]	0.7 [0.6, 0.8]	0.5 [0.0, 1.6]	2.5 [0.0, 8.8]	99.3 [99.2, 99.4]
Mean Corpuscular Hemoglobin (pg)	Decrease	-3.484	13.74 [3.08, 61.2], p=0.000588	24	2	0 (0)	0 [0, 0]	0.7 [0.6, 0.8]	1.0 [0.0, 2.7]	8.3 [0.0, 20.8]	99.3 [99.2, 99.4]
Red blood cell Distribution Width (%)	Decrease	-4.573	3.53 [0.48, 25.94], p=0.215299	41	1	1 (100)	100 [100, 100]	0.7 [0.6, 0.8]	0.5 [0.0, 1.7]	2.4 [0.0, 7.9]	99.3 [99.2, 99.4]
Mean Corpuscular Hemoglobin Concentration (g/dL)	Increase	3.306	7.83 [1.06, 57.98], p=0.043876	18	1	0 (0)	0 [0, 0]	0.7 [0.6, 0.8]	0.5 [0.0, 1.7]	5.6 [0.0, 18.8]	99.3 [99.2, 99.4]
