# Supplementary material for: Associations between hematologic dynamics during pregnancy and obstetric complications: A retrospective observational study
Source: PLoS Med. 2026 May 20;23(5):e1004747. doi: 10.1371/journal.pmed.1004747 (PMC13215607; doi:10.1371/journal.pmed.1004747)
Supplement: S15 Table — Out-of-sample validation of rare dynamics for hemoglobin HGB (g/dL), red blood cell count RBC (106/mm3), hematocrit HCT (%), platelet count PLT (103/µL), and mean red cell volume MCV (fL) shows odds ratios, PPV, and NPV consistent with the discovery cohort. Associations were tested in N = 48,490 pregnancies (with N = 378 preterm births at <30 weeks’ gestation or pregnancies with evidence of HDP or preeclampsia before 29 week excluded). In the table, we report the odds ratio, the number of pregnancies with the rare behavior (Total N), the number of complicated pregnancies with a rare behavior (Complicated N), the number of complicated pregnancies with a rare behavior that fall within the reference interval at 26–29 weeks’ gestation (Complicated N in range), and their percentage and associated confidence interval. We also report the prevalence of the condition in the dataset, the positive predictive value (PPV), and the negative predictive value (NPV). We also show the prevalence of each adverse outcome and the associated confidence interval obtained via bootstrapping. P-values are generated from Wald tests. Threshold for statistical significance of the odds ratio was p < 0.003 with Bonferroni correction. (XLSX) [file pmed.1004747.s017.xlsx]

## Sheet: Table S15
Complication	Marker	Direction	Threshold	OR	Total N	Complicated N	Complicated N in range	Complicated N in range %	Prevalence	Recall	PPV	NPV
Composite	HCT	Increase	1.801	1.46 [1.28, 1.67], p=2.9196259e-08	1075	366	260 (71)	71 [66, 76]	26.2 [25.8, 26.6]	2.9 [2.6, 3.2]	34.0 [31.1, 36.8]	74.0 [73.6, 74.4]
Composite	HGB	Increase	0.667	1.52 [1.28, 1.8], p=1.486871241e-06	635	226	187 (83)	83 [78, 88]	26.2 [25.8, 26.6]	1.8 [1.6, 2.0]	35.6 [32.1, 39.4]	73.9 [73.5, 74.3]
Composite	RBC	Increase	0.071	1.72 [1.5, 1.97], p=1.4e-14	975	374	297 (79)	79 [75, 84]	26.2 [25.8, 26.6]	2.9 [2.7, 3.3]	38.4 [35.4, 41.6]	74.0 [73.7, 74.4]
Composite	PLT	Increase	-0.051	1.09 [1.04, 1.15], p=0.00076847615423	9721	2754	2591 (94)	94 [93, 95]	26.2 [25.8, 26.6]	21.7 [21.0, 22.3]	28.3 [27.4, 29.2]	74.3 [73.9, 74.7]
Composite	MCV	Decrease	-0.747	1.28 [1.19, 1.39], p=3.1632e-10	3544	1156	1044 (90)	90 [88, 92]	26.2 [25.8, 26.6]	9.1 [8.6, 9.6]	32.6 [31.1, 34.1]	74.3 [73.9, 74.7]
HDP	HCT	Increase	-0.047	1.17 [1.08, 1.27], p=0.000123800842583	4914	915	729 (80)	80 [77, 82]	16.9 [16.5, 17.2]	11.2 [10.4, 11.8]	18.6 [17.6, 19.7]	83.3 [82.9, 83.7]
HDP	HGB	Increase	0.111	1.27 [1.14, 1.42], p=2.2885111106e-05	2304	462	395 (85)	85 [82, 89]	16.9 [16.6, 17.2]	5.6 [5.1, 6.2]	20.1 [18.5, 21.8]	83.3 [82.9, 83.6]
HDP	RBC	Increase	-0.034	1.42 [1.27, 1.57], p=1.18013e-10	2346	527	439 (83)	83 [80, 86]	16.9 [16.6, 17.2]	6.4 [5.9, 7.0]	22.5 [20.7, 24.1]	83.4 [83.0, 83.7]
HDP	MCV	Decrease	-0.747	1.23 [1.12, 1.34], p=6.128101294e-06	3544	778	713 (92)	92 [90, 93]	16.9 [16.5, 17.2]	9.5 [8.9, 10.2]	22.0 [20.7, 23.3]	83.5 [83.1, 83.9]
Preterm	HCT	Increase	0.261	1.39 [1.22, 1.59], p=1.03515214e-06	3953	299	241 (81)	81 [76, 85]	5.5 [5.3, 5.7]	11.3 [10.2, 12.5]	7.6 [6.8, 8.4]	94.7 [94.5, 94.9]
Preterm	HGB	Increase	0.667	1.92 [1.47, 2.51], p=1.518832082e-06	635	68	53 (78)	78 [68, 88]	5.5 [5.3, 5.7]	2.6 [2.0, 3.2]	10.7 [8.3, 13.2]	94.6 [94.4, 94.8]
Preterm	RBC	Increase	0.071	2.07 [1.68, 2.57], p=1.6254e-11	975	108	83 (77)	77 [68, 84]	5.5 [5.3, 5.7]	4.1 [3.4, 4.8]	11.1 [9.2, 13.1]	94.7 [94.5, 94.9]
Preterm	MCV	Decrease	-0.747	1.53 [1.34, 1.74], p=3.2564e-10	3544	299	266 (89)	89 [85, 93]	5.5 [5.3, 5.7]	11.3 [10.1, 12.5]	8.4 [7.5, 9.4]	94.8 [94.6, 95.0]
SGA	HCT	Increase	1.185	1.59 [1.38, 1.85], p=4.39564e-10	1957	229	179 (78)	78 [72, 83]	7.3 [7.1, 7.6]	6.4 [5.7, 7.2]	11.7 [10.4, 13.1]	92.9 [92.6, 93.1]
SGA	HGB	Increase	0.222	1.6 [1.37, 1.86], p=1.838924e-09	1794	213	186 (87)	87 [83, 92]	7.3 [7.1, 7.5]	6.0 [5.2, 6.8]	11.9 [10.3, 13.4]	92.8 [92.6, 93.1]
SGA	RBC	Increase	0.071	1.86 [1.54, 2.26], p=2.81352e-10	975	131	108 (82)	82 [76, 89]	7.3 [7.1, 7.6]	3.7 [3.1, 4.3]	13.4 [11.3, 15.4]	92.8 [92.6, 93.0]
