# Supplementary material for: Associations between hematologic dynamics during pregnancy and obstetric complications: A retrospective observational study
Source: PLoS Med. 2026 May 20;23(5):e1004747. doi: 10.1371/journal.pmed.1004747 (PMC13215607; doi:10.1371/journal.pmed.1004747)
Supplement: S16 Table — In this sensivitiy analysis, the discovery cohort was re-derived to include pregnancies ending in stillbirth and blood disorders (N = 29,775). Pregnancies ending in stillbirth were labelled as having the composite outcome, and marked as preterm or HDP when applicable. The presence of a blood-related disorder was added as a binary covariate to our logistic regression. In the table, we report the odds ratio, the number of pregnancies with the rare behavior (Total N), the number of complicated pregnancies with a rare behavior (Complicated N), the number of complicated pregnancies with a rare behavior that fall within the reference interval at 26–29 weeks’ gestation (Complicated N in range), and their percentage and associated confidence interval. We also report the prevalence of the condition in the dataset, the positive predictive value (PPV), and the negative predictive value (NPV). We also show the prevalence of each adverse outcome and the associated confidence interval obtained via bootstrapping. Threshold for statistical significance of the odds ratio was p < 0.0009 with Bonferroni correction. Abbreviations: PPV, positive predictive value; HDP, hypertensive disorder of pregnancy; SGA, small for gestational age. (XLSX) [file pmed.1004747.s018.xlsx]

## Sheet: Table S16
Complication	Marker	Direction	Threshold	OR	Total N	Complicated N	Complicated N in range	Complicated N in range %	Prevalence	Recall	PPV	NPV
Complications_sans_transf	Hematocrit (%)	Increase	1.801	1.64 [1.35, 1.99], p=4.83831078e-07	546	142	107 (75)	75 [68, 82]	17.3 [16.8, 17.7]	2.8 [2.3, 3.3]	26.0 [22.4, 29.9]	82.9 [82.5, 83.4]
Complications_sans_transf	Hemoglobin (g/dL)	Increase	0.667	2.07 [1.65, 2.6], p=3.08447e-10	348	109	85 (78)	78 [70, 85]	17.3 [16.8, 17.7]	2.1 [1.7, 2.5]	31.3 [26.7, 36.4]	82.9 [82.5, 83.4]
Complications_sans_transf	White blood cell count (109/L)	Decrease	-10.297	nan [nan, nan], p=nan	1	1	1 (100)	100 [100, 100]	17.3 [16.8, 17.7]	0.0 [0.0, 0.1]	100.0 [100.0, 100.0]	82.8 [82.3, 83.2]
Complications_sans_transf	Red blood cell count (106/mm3)	Increase	0.071	1.97 [1.63, 2.37], p=2.105e-12	545	163	129 (79)	79 [73, 85]	17.3 [16.8, 17.6]	3.2 [2.7, 3.7]	29.9 [26.3, 34.0]	83.0 [82.6, 83.4]
Complications_sans_transf	Platelet count (109/L)	Increase	-0.051	1.21 [1.13, 1.29], p=1.17458751e-07	7121	1422	1293 (91)	91 [89, 92]	17.3 [16.8, 17.7]	27.7 [26.5, 28.9]	20.0 [19.0, 20.9]	83.6 [83.1, 84.1]
Complications_sans_transf	Mean Corpuscular Volume (fL)	Decrease	-0.747	1.35 [1.23, 1.47], p=9.54e-11	3425	749	694 (93)	93 [91, 94]	17.3 [16.8, 17.7]	14.6 [13.6, 15.6]	21.9 [20.5, 23.3]	83.3 [82.9, 83.8]
Complications_sans_transf	Mean Corpuscular Hemoglobin (pg)	Decrease	-5.494	inf [inf, inf], p=0.0	1	1	0 (0)	0 [0, 0]	17.3 [16.8, 17.7]	0.0 [0.0, 0.1]	100.0 [100.0, 100.0]	82.8 [82.3, 83.2]
Complications_sans_transf	Red blood cell Distribution Width (%)	Decrease	-2.209	1.37 [1.02, 1.84], p=0.035869233794831	253	60	52 (87)	87 [77, 95]	17.3 [16.8, 17.7]	1.2 [0.9, 1.5]	23.7 [18.6, 29.3]	82.8 [82.4, 83.2]
Complications_sans_transf	Mean Corpuscular Hemoglobin Concentration (g/dL)	Increase	3.791	2.81 [0.62, 12.66], p=0.178133616039921	7	3	2 (67)	67 [0, 100]	17.3 [16.8, 17.7]	0.1 [0.0, 0.1]	42.9 [0.0, 83.3]	82.8 [82.3, 83.2]
petalldef_20220614	Hematocrit (%)	Increase	5.498	2.24 [0.47, 10.82], p=0.31415382963358	23	2	1 (50)	50 [0, 100]	3.1 [2.9, 3.3]	0.2 [0.0, 0.5]	8.7 [0.0, 21.4]	96.9 [96.7, 97.1]
petalldef_20220614	Hemoglobin (g/dL)	Increase	3	3.86 [0.37, 39.77], p=0.257080627769132	6	1	1 (100)	100 [100, 100]	3.1 [2.9, 3.3]	0.1 [0.0, 0.3]	16.7 [0.0, 50.0]	96.9 [96.7, 97.1]
petalldef_20220614	White blood cell count (109/L)	Decrease	-9.226	18.54 [2.15, 160.27], p=0.007960976303913	4	1	1 (100)	100 [100, 100]	3.1 [2.9, 3.3]	0.1 [0.0, 0.3]	25.0 [0.0, 100.0]	96.9 [96.7, 97.1]
petalldef_20220614	Red blood cell count (106/mm3)	Increase	-0.068	1.8 [1.44, 2.23], p=1.4773563e-07	1878	98	74 (76)	76 [67, 84]	3.1 [2.9, 3.3]	10.7 [8.7, 12.8]	5.2 [4.2, 6.3]	97.1 [96.9, 97.2]
petalldef_20220614	Platelet count (109/L)	Increase	170.939	7.43 [0.97, 56.7], p=0.053167509620466	6	1	0 (0)	0 [0, 0]	3.1 [2.9, 3.3]	0.1 [0.0, 0.3]	16.7 [0.0, 50.0]	96.9 [96.7, 97.1]
petalldef_20220614	Mean Corpuscular Volume (fL)	Decrease	0.081	1.45 [1.25, 1.69], p=1.04141266e-06	6511	294	278 (95)	95 [92, 97]	3.1 [2.9, 3.3]	32.0 [29.1, 35.3]	4.5 [4.0, 5.0]	97.3 [97.1, 97.5]
petalldef_20220614	Mean Corpuscular Hemoglobin (pg)	Decrease	-5.494	nan [nan, nan], p=nan	1	1	0 (0)	0 [0, 0]	3.1 [2.9, 3.3]	0.1 [0.0, 0.3]	100.0 [100.0, 100.0]	96.9 [96.7, 97.1]
petalldef_20220614	Red blood cell Distribution Width (%)	Decrease	-4.391	3.86 [1.46, 10.19], p=0.006366712695068	51	6	5 (83)	83 [42, 100]	3.1 [2.9, 3.3]	0.7 [0.2, 1.2]	11.8 [3.4, 21.6]	96.9 [96.7, 97.1]
petalldef_20220614	Mean Corpuscular Hemoglobin Concentration (g/dL)	Increase	3.791	4.83 [0.63, 36.87], p=0.12847520422541	7	1	1 (100)	100 [100, 100]	3.1 [2.9, 3.3]	0.1 [0.0, 0.4]	14.3 [0.0, 50.0]	96.9 [96.7, 97.1]
hdp_twolevel_20220517	Hematocrit (%)	Increase	-0.047	1.43 [1.24, 1.65], p=8.86222999e-07	2834	228	189 (83)	83 [78, 88]	6.4 [6.1, 6.6]	12.0 [10.6, 13.4]	8.0 [7.1, 9.0]	93.8 [93.5, 94.1]
hdp_twolevel_20220517	Hemoglobin (g/dL)	Increase	0.111	1.72 [1.42, 2.08], p=3.4081899e-08	1363	130	103 (79)	79 [73, 86]	6.4 [6.1, 6.6]	6.9 [5.8, 8.0]	9.5 [8.1, 11.2]	93.8 [93.5, 94.1]
hdp_twolevel_20220517	White blood cell count (109/L)	Decrease	-9.226	10.64 [1.3, 87.08], p=0.02750688345082	4	1	1 (100)	100 [100, 100]	6.4 [6.1, 6.6]	0.1 [0.0, 0.2]	25.0 [0.0, 100.0]	93.6 [93.4, 93.9]
hdp_twolevel_20220517	Red blood cell count (106/mm3)	Increase	-0.034	1.59 [1.33, 1.9], p=4.07772079e-07	1518	148	113 (76)	76 [69, 84]	6.4 [6.1, 6.7]	7.8 [6.6, 9.0]	9.7 [8.2, 11.3]	93.8 [93.5, 94.1]
hdp_twolevel_20220517	Platelet count (109/L)	Increase	176.283	0.0 [0.0, 0.0], p=0.0	5	0	0 (0)	0 [0, 0]	6.4 [6.1, 6.6]	0.0 [0.0, 0.0]	0.0 [0.0, 0.0]	93.6 [93.4, 93.9]
hdp_twolevel_20220517	Mean Corpuscular Volume (fL)	Decrease	-0.747	1.34 [1.18, 1.53], p=1.1445437128e-05	3425	318	296 (93)	93 [90, 96]	6.4 [6.1, 6.6]	16.8 [15.2, 18.5]	9.3 [8.3, 10.2]	94.0 [93.7, 94.3]
hdp_twolevel_20220517	Mean Corpuscular Hemoglobin (pg)	Decrease	-5.494	inf [inf, inf], p=0.0	1	1	0 (0)	0 [0, 0]	6.4 [6.1, 6.6]	0.1 [0.0, 0.2]	100.0 [100.0, 100.0]	93.6 [93.4, 93.9]
hdp_twolevel_20220517	Red blood cell Distribution Width (%)	Decrease	-7.118	5.18 [1.1, 24.36], p=0.0371171694158	9	2	2 (100)	100 [100, 100]	6.4 [6.1, 6.6]	0.1 [0.0, 0.3]	22.2 [0.0, 53.9]	93.6 [93.4, 93.9]
hdp_twolevel_20220517	Mean Corpuscular Hemoglobin Concentration (g/dL)	Increase	3.791	7.76 [1.4, 42.83], p=0.018779876403477	7	2	1 (50)	50 [0, 100]	6.4 [6.1, 6.7]	0.1 [0.0, 0.3]	28.6 [0.0, 66.7]	93.6 [93.4, 93.9]
Preterm	Hematocrit (%)	Increase	0.261	1.53 [1.3, 1.8], p=2.31974506e-07	2228	184	148 (80)	80 [74, 86]	5.8 [5.6, 6.1]	10.7 [9.3, 12.1]	8.3 [7.1, 9.4]	94.4 [94.1, 94.7]
Preterm	Hemoglobin (g/dL)	Increase	0.667	2.62 [1.93, 3.57], p=7.66773e-10	348	49	34 (69)	69 [56, 82]	5.8 [5.5, 6.1]	2.8 [2.1, 3.6]	14.1 [10.5, 17.9]	94.3 [94.0, 94.6]
Preterm	White blood cell count (109/L)	Decrease	-9.226	6.39 [0.69, 59.52], p=0.103180447519067	4	1	1 (100)	100 [100, 100]	5.8 [5.5, 6.0]	0.1 [0.0, 0.2]	25.0 [0.0, 100.0]	94.2 [94.0, 94.5]
Preterm	Red blood cell count (106/mm3)	Increase	0.071	2.46 [1.9, 3.19], p=8.527e-12	545	71	54 (76)	76 [66, 86]	5.8 [5.5, 6.1]	4.1 [3.2, 5.0]	13.0 [10.3, 15.8]	94.3 [94.1, 94.6]
Preterm	Platelet count (109/L)	Increase	112.162	4.18 [1.99, 8.78], p=0.000159801051932	46	10	4 (40)	40 [9, 75]	5.8 [5.5, 6.1]	0.6 [0.2, 1.0]	21.7 [9.8, 34.1]	94.2 [94.0, 94.5]
Preterm	Mean Corpuscular Volume (fL)	Decrease	-0.747	1.47 [1.28, 1.69], p=3.652046e-08	3425	285	262 (92)	92 [89, 95]	5.8 [5.5, 6.1]	16.5 [14.8, 18.2]	8.3 [7.4, 9.3]	94.5 [94.3, 94.8]
Preterm	Mean Corpuscular Hemoglobin (pg)	Decrease	-3.685	2.05 [0.51, 8.32], p=0.313569542723548	18	2	0 (0)	0 [0, 0]	5.8 [5.5, 6.0]	0.1 [0.0, 0.3]	11.1 [0.0, 28.6]	94.2 [94.0, 94.5]
Preterm	Red blood cell Distribution Width (%)	Decrease	-1.118	1.2 [0.92, 1.56], p=0.181291089069305	888	63	53 (84)	84 [75, 93]	5.8 [5.5, 6.1]	3.7 [2.8, 4.6]	7.1 [5.5, 8.9]	94.2 [94.0, 94.5]
Preterm	Mean Corpuscular Hemoglobin Concentration (g/dL)	Increase	3.427	2.66 [0.59, 11.9], p=0.200637973244562	13	2	2 (100)	100 [100, 100]	5.8 [5.5, 6.0]	0.1 [0.0, 0.3]	15.4 [0.0, 37.5]	94.2 [94.0, 94.5]
SGA_oken_sex	Hematocrit (%)	Increase	1.185	1.66 [1.35, 2.03], p=1.258248175e-06	1030	121	95 (79)	79 [71, 86]	6.9 [6.6, 7.1]	5.9 [5.0, 7.0]	11.7 [9.9, 13.9]	93.3 [93.1, 93.6]
SGA_oken_sex	Hemoglobin (g/dL)	Increase	0.222	1.63 [1.34, 1.99], p=1.458896109e-06	1047	124	106 (85)	85 [79, 91]	6.9 [6.6, 7.1]	6.1 [5.0, 7.1]	11.8 [9.9, 13.8]	93.3 [93.0, 93.6]
SGA_oken_sex	White blood cell count (109/L)	Decrease	-10.297	3.0584770172689724e+16 [496172517893.07, 1.88528814632543e+21], p=1.523e-11	1	1	1 (100)	100 [100, 100]	6.9 [6.6, 7.1]	0.0 [0.0, 0.1]	100.0 [100.0, 100.0]	93.1 [92.9, 93.4]
SGA_oken_sex	Red blood cell count (106/mm3)	Increase	0.071	1.92 [1.48, 2.5], p=8.78040373e-07	545	72	62 (86)	86 [77, 94]	6.9 [6.5, 7.1]	3.5 [2.7, 4.3]	13.2 [10.5, 16.3]	93.3 [93.0, 93.6]
SGA_oken_sex	Platelet count (109/L)	Increase	122.848	2.06 [0.84, 5.04], p=0.112066040513037	34	5	2 (40)	40 [0, 100]	6.9 [6.6, 7.2]	0.2 [0.0, 0.5]	14.7 [3.0, 27.3]	93.2 [92.8, 93.5]
SGA_oken_sex	Mean Corpuscular Volume (fL)	Decrease	0.909	1.3 [1.16, 1.44], p=2.0799094e-06	6860	522	498 (95)	95 [94, 97]	6.9 [6.5, 7.2]	25.6 [23.8, 27.6]	7.6 [7.0, 8.2]	93.4 [93.0, 93.7]
SGA_oken_sex	Mean Corpuscular Hemoglobin (pg)	Decrease	10.989	0.0 [0.0, 0.0], p=0.0	29772	2041	1917 (94)	94 [93, 95]	6.9 [6.6, 7.2]	100.0 [100.0, 100.0]	6.9 [6.6, 7.2]	100.0 [100.0, 100.0]
SGA_oken_sex	Red blood cell Distribution Width (%)	Decrease	-4.209	1.82 [0.81, 4.1], p=0.147593476963564	55	8	6 (75)	75 [40, 100]	6.9 [6.6, 7.1]	0.4 [0.1, 0.7]	14.5 [6.5, 24.5]	93.2 [92.9, 93.5]
SGA_oken_sex	Mean Corpuscular Hemoglobin Concentration (g/dL)	Increase	-0.209	1.23 [1.13, 1.35], p=5.264675037e-06	14448	1085	1037 (96)	96 [94, 97]	6.9 [6.6, 7.2]	53.2 [50.9, 55.4]	7.5 [7.1, 8.0]	93.8 [93.4, 94.1]
Transfusion	Hematocrit (%)	Increase	2.417	1.39 [0.44, 4.39], p=0.570058563058308	312	3	2 (67)	67 [0, 100]	0.7 [0.6, 0.8]	1.4 [0.0, 3.3]	1.0 [0.0, 2.2]	99.3 [99.2, 99.4]
Transfusion	Hemoglobin (g/dL)	Increase	0.444	1.22 [0.5, 2.99], p=0.660012182441513	606	5	4 (80)	80 [25, 100]	0.7 [0.6, 0.8]	2.4 [0.5, 4.6]	0.8 [0.2, 1.5]	99.3 [99.2, 99.4]
Transfusion	White blood cell count (109/L)	Decrease	-6.014	3.14 [0.43, 23.06], p=0.261675136820486	46	1	1 (100)	100 [100, 100]	0.7 [0.6, 0.8]	0.5 [0.0, 1.5]	2.2 [0.0, 7.1]	99.3 [99.2, 99.4]
Transfusion	Red blood cell count (106/mm3)	Increase	-1.184	0.49 [0.12, 2.02], p=0.322527283921337	29634	206	191 (93)	93 [89, 96]	0.7 [0.6, 0.8]	99.0 [97.5, 100.0]	0.7 [0.6, 0.8]	98.6 [96.3, 100.0]
Transfusion	Platelet count (109/L)	Increase	106.818	0.0 [0.0, 0.0], p=0.0	64	1	0 (0)	0 [0, 0]	0.7 [0.6, 0.8]	0.5 [0.0, 1.6]	1.6 [0.0, 5.3]	99.3 [99.2, 99.4]
Transfusion	Mean Corpuscular Volume (fL)	Decrease	-6.96	3.26 [0.42, 25.25], p=0.257176408922793	42	1	0 (0)	0 [0, 0]	0.7 [0.6, 0.8]	0.5 [0.0, 1.5]	2.4 [0.0, 7.7]	99.3 [99.2, 99.4]
Transfusion	Mean Corpuscular Hemoglobin (pg)	Decrease	-3.484	13.68 [3.07, 60.86], p=0.000594070370107	24	2	0 (0)	0 [0, 0]	0.7 [0.6, 0.8]	1.0 [0.0, 2.6]	8.3 [0.0, 21.4]	99.3 [99.2, 99.4]
Transfusion	Red blood cell Distribution Width (%)	Decrease	-4.573	3.32 [0.45, 24.38], p=0.239058484958132	42	1	1 (100)	100 [100, 100]	0.7 [0.6, 0.8]	0.5 [0.0, 1.6]	2.4 [0.0, 7.9]	99.3 [99.2, 99.4]
Transfusion	Mean Corpuscular Hemoglobin Concentration (g/dL)	Increase	3.306	7.54 [1.02, 55.88], p=0.048075564466122	18	1	0 (0)	0 [0, 0]	0.7 [0.6, 0.8]	0.5 [0.0, 1.5]	5.6 [0.0, 17.6]	99.3 [99.2, 99.4]
