# Supplementary material for: Associations between hematologic dynamics during pregnancy and obstetric complications: A retrospective observational study
Source: PLoS Med. 2026 May 20;23(5):e1004747. doi: 10.1371/journal.pmed.1004747 (PMC13215607; doi:10.1371/journal.pmed.1004747)
Supplement: S17 Table — In this sensitivity analysis, information on infections during pregnancy, pre-existing auto-immune disorders, and smoking status was acquired from the electronic health record, and binary covariates were developed reflecting their presence or absence (see S1 Appendix Text K for details. In the table, we report the odds ratio, the number of pregnancies with the rare behavior (Total N), the number of complicated pregnancies with a rare behavior (Complicated N), the number of complicated pregnancies with a rare behavior that fall within the reference interval at 26–29 weeks’ gestation (Complicated N in range), and their percentage and associated confidence interval. We also report the prevalence of the condition in the dataset, the positive predictive value (PPV), and the negative predictive value (NPV). We also show the prevalence of each adverse outcome and the associated confidence interval obtained via bootstrapping. P-values are generated from Wald tests. Threshold for statistical significance of the odds ratio was p < 0.0009 with Bonferroni correction. Abbreviations: PPV, positive predictive value; HDP, hypertensive disorder of pregnancy; SGA, small for gestational age. (XLSX) [file pmed.1004747.s019.xlsx]

## Sheet: Table S17
Complication	Marker	Direction	Threshold	OR	Total N	Complicated N	Complicated N in range	Complicated N in range %	Prevalence	Recall	PPV	NPV
Complications_sans_transf	Hematocrit (%)	Increase	1.801	1.59 [1.31, 1.94], p=4.198251868e-06	519	129	101 (78)	78 [71, 85]	16.8 [16.4, 17.3]	2.6 [2.2, 3.1]	24.9 [20.9, 28.8]	83.3 [82.9, 83.8]
Complications_sans_transf	Hemoglobin (g/dL)	Increase	0.667	1.97 [1.55, 2.5], p=2.048703e-08	328	98	80 (82)	82 [74, 89]	16.8 [16.4, 17.3]	2.0 [1.6, 2.4]	29.9 [25.0, 34.4]	83.3 [82.9, 83.7]
Complications_sans_transf	White blood cell count (109/L)	Decrease	-10.297	5570075403699834.0 [70282384010784.5, 4.414440466069153e+17], p=0.0	1	1	1 (100)	100 [100, 100]	16.8 [16.4, 17.2]	0.0 [0.0, 0.1]	100.0 [100.0, 100.0]	83.2 [82.8, 83.6]
Complications_sans_transf	Red blood cell count (106/mm3)	Increase	0.071	1.92 [1.58, 2.33], p=4.1603e-11	526	152	124 (82)	82 [75, 88]	16.8 [16.4, 17.3]	3.1 [2.6, 3.6]	28.9 [25.0, 32.7]	83.4 [83.0, 83.8]
Complications_sans_transf	Platelet count (109/L)	Increase	-0.051	1.2 [1.11, 1.28], p=8.51273144e-07	6970	1359	1238 (91)	91 [89, 93]	16.8 [16.4, 17.3]	27.7 [26.4, 28.9]	19.5 [18.6, 20.4]	84.0 [83.5, 84.5]
Complications_sans_transf	Mean Corpuscular Volume (fL)	Decrease	-0.747	1.31 [1.19, 1.43], p=1.1041876e-08	3349	704	656 (93)	93 [91, 95]	16.8 [16.4, 17.2]	14.3 [13.3, 15.3]	21.0 [19.6, 22.4]	83.7 [83.3, 84.1]
Complications_sans_transf	Mean Corpuscular Hemoglobin (pg)	Decrease	-5.494	inf [inf, inf], p=0.0	1	1	0 (0)	0 [0, 0]	16.8 [16.4, 17.2]	0.0 [0.0, 0.1]	100.0 [100.0, 100.0]	83.2 [82.8, 83.6]
Complications_sans_transf	Red blood cell Distribution Width (%)	Decrease	-2.209	1.41 [1.05, 1.91], p=0.024706776366659	237	56	49 (88)	88 [78, 95]	16.8 [16.4, 17.3]	1.1 [0.9, 1.4]	23.6 [18.2, 28.7]	83.2 [82.8, 83.7]
Complications_sans_transf	Mean Corpuscular Hemoglobin Concentration (g/dL)	Increase	3.791	3.0 [0.67, 13.46], p=0.151386782747817	7	3	2 (67)	67 [0, 100]	16.8 [16.4, 17.3]	0.1 [0.0, 0.1]	42.9 [0.0, 85.7]	83.2 [82.7, 83.6]
petalldef_20220614	Hematocrit (%)	Increase	5.498	2.58 [0.55, 12.13], p=0.228526983199508	20	2	1 (50)	50 [0, 100]	3.1 [2.9, 3.3]	0.2 [0.0, 0.6]	10.0 [0.0, 26.7]	96.9 [96.7, 97.1]
petalldef_20220614	Hemoglobin (g/dL)	Increase	3	6.19 [0.72, 53.63], p=0.097824262422557	5	1	1 (100)	100 [100, 100]	3.1 [2.9, 3.3]	0.1 [0.0, 0.3]	20.0 [0.0, 68.5]	96.9 [96.7, 97.1]
petalldef_20220614	White blood cell count (109/L)	Decrease	-9.226	18.24 [2.12, 156.85], p=0.008162446197329	4	1	1 (100)	100 [100, 100]	3.1 [2.9, 3.3]	0.1 [0.0, 0.3]	25.0 [0.0, 100.0]	96.9 [96.7, 97.1]
petalldef_20220614	Red blood cell count (106/mm3)	Increase	-0.068	1.71 [1.36, 2.14], p=3.55864549e-06	1822	91	72 (79)	79 [70, 87]	3.1 [2.9, 3.3]	10.1 [8.3, 12.2]	5.0 [4.1, 6.0]	97.1 [96.8, 97.3]
petalldef_20220614	Platelet count (109/L)	Increase	170.939	7.54 [0.98, 58.12], p=0.052402496511798	6	1	0 (0)	0 [0, 0]	3.1 [2.9, 3.3]	0.1 [0.0, 0.3]	16.7 [0.0, 50.0]	96.9 [96.7, 97.1]
petalldef_20220614	Mean Corpuscular Volume (fL)	Decrease	0.081	1.44 [1.24, 1.68], p=2.27427119e-06	6380	286	271 (95)	95 [92, 97]	3.1 [2.9, 3.3]	31.9 [29.0, 35.0]	4.5 [4.0, 5.0]	97.3 [97.1, 97.5]
petalldef_20220614	Mean Corpuscular Hemoglobin (pg)	Decrease	-5.494	nan [nan, nan], p=nan	1	1	0 (0)	0 [0, 0]	3.1 [2.9, 3.3]	0.1 [0.0, 0.4]	100.0 [100.0, 100.0]	96.9 [96.7, 97.1]
petalldef_20220614	Red blood cell Distribution Width (%)	Decrease	-4.391	4.26 [1.61, 11.26], p=0.003448564584475	48	6	5 (83)	83 [43, 100]	3.1 [2.9, 3.3]	0.7 [0.2, 1.2]	12.5 [4.3, 22.9]	96.9 [96.8, 97.1]
petalldef_20220614	Mean Corpuscular Hemoglobin Concentration (g/dL)	Increase	3.791	4.86 [0.64, 36.77], p=0.125888880183844	7	1	1 (100)	100 [100, 100]	3.1 [2.9, 3.3]	0.1 [0.0, 0.4]	14.3 [0.0, 50.0]	96.9 [96.7, 97.1]
hdp_twolevel_20220517	Hematocrit (%)	Increase	-0.047	1.4 [1.21, 1.62], p=6.641638914e-06	2747	217	182 (84)	84 [79, 88]	6.4 [6.1, 6.7]	11.7 [10.2, 13.2]	7.9 [6.9, 8.9]	93.8 [93.5, 94.0]
hdp_twolevel_20220517	Hemoglobin (g/dL)	Increase	0.111	1.66 [1.36, 2.02], p=5.49656352e-07	1310	122	100 (82)	82 [75, 89]	6.4 [6.1, 6.7]	6.6 [5.3, 7.7]	9.3 [7.5, 10.9]	93.8 [93.5, 94.0]
hdp_twolevel_20220517	White blood cell count (109/L)	Decrease	-9.226	10.54 [1.3, 85.74], p=0.027657981322257	4	1	1 (100)	100 [100, 100]	6.4 [6.1, 6.7]	0.1 [0.0, 0.2]	25.0 [0.0, 100.0]	93.6 [93.3, 93.9]
hdp_twolevel_20220517	Red blood cell count (106/mm3)	Increase	-0.034	1.54 [1.28, 1.85], p=4.820643283e-06	1471	139	110 (79)	79 [72, 86]	6.4 [6.1, 6.7]	7.5 [6.4, 8.7]	9.4 [8.1, 11.0]	93.8 [93.5, 94.1]
hdp_twolevel_20220517	Platelet count (109/L)	Increase	176.283	0.0 [0.0, 0.0], p=0.0	5	0	0 (0)	0 [0, 0]	6.4 [6.1, 6.7]	0.0 [0.0, 0.0]	0.0 [0.0, 0.0]	93.6 [93.3, 93.9]
hdp_twolevel_20220517	Mean Corpuscular Volume (fL)	Decrease	-0.747	1.35 [1.19, 1.55], p=8.192338057e-06	3349	313	292 (93)	93 [90, 96]	6.4 [6.1, 6.7]	16.8 [15.3, 18.5]	9.3 [8.4, 10.3]	94.0 [93.7, 94.3]
hdp_twolevel_20220517	Mean Corpuscular Hemoglobin (pg)	Decrease	-5.494	inf [inf, inf], p=0.0	1	1	0 (0)	0 [0, 0]	6.4 [6.1, 6.7]	0.1 [0.0, 0.2]	100.0 [100.0, 100.0]	93.6 [93.3, 93.9]
hdp_twolevel_20220517	Red blood cell Distribution Width (%)	Decrease	-7.118	5.24 [1.11, 24.71], p=0.036526334940582	9	2	2 (100)	100 [100, 100]	6.4 [6.1, 6.7]	0.1 [0.0, 0.3]	22.2 [0.0, 50.0]	93.6 [93.3, 93.9]
hdp_twolevel_20220517	Mean Corpuscular Hemoglobin Concentration (g/dL)	Increase	3.791	7.74 [1.39, 43.04], p=0.019417056622823	7	2	1 (50)	50 [0, 100]	6.4 [6.1, 6.7]	0.1 [0.0, 0.3]	28.6 [0.0, 66.7]	93.6 [93.3, 93.9]
Preterm	Hematocrit (%)	Increase	0.261	1.48 [1.24, 1.75], p=7.432201545e-06	2153	162	136 (84)	84 [78, 89]	5.4 [5.2, 5.7]	10.2 [8.8, 11.7]	7.5 [6.5, 8.6]	94.7 [94.5, 95.0]
Preterm	Hemoglobin (g/dL)	Increase	0.667	2.25 [1.6, 3.16], p=3.448761299e-06	328	39	30 (77)	77 [62, 89]	5.4 [5.2, 5.7]	2.5 [1.7, 3.3]	11.9 [8.6, 15.9]	94.6 [94.4, 94.9]
Preterm	White blood cell count (109/L)	Decrease	-9.226	7.16 [0.77, 66.12], p=0.082763481953595	4	1	1 (100)	100 [100, 100]	5.4 [5.2, 5.7]	0.1 [0.0, 0.2]	25.0 [0.0, 100.0]	94.6 [94.3, 94.8]
Preterm	Red blood cell count (106/mm3)	Increase	0.071	2.29 [1.74, 3.02], p=3.324582e-09	526	62	50 (81)	81 [69, 90]	5.4 [5.2, 5.7]	3.9 [3.0, 4.9]	11.8 [9.2, 14.6]	94.7 [94.4, 95.0]
Preterm	Platelet count (109/L)	Increase	112.162	3.47 [1.54, 7.86], p=0.002797560038126	44	8	4 (50)	50 [10, 86]	5.4 [5.2, 5.7]	0.5 [0.2, 0.9]	18.2 [7.5, 30.6]	94.6 [94.3, 94.8]
Preterm	Mean Corpuscular Volume (fL)	Decrease	-0.747	1.39 [1.2, 1.61], p=7.552992247e-06	3349	251	231 (92)	92 [89, 95]	5.4 [5.2, 5.7]	15.8 [14.1, 17.7]	7.5 [6.7, 8.4]	94.8 [94.6, 95.1]
Preterm	Mean Corpuscular Hemoglobin (pg)	Decrease	-3.685	2.58 [0.65, 10.15], p=0.175926657695321	18	2	0 (0)	0 [0, 0]	5.4 [5.2, 5.7]	0.1 [0.0, 0.3]	11.1 [0.0, 28.6]	94.6 [94.3, 94.8]
Preterm	Red blood cell Distribution Width (%)	Decrease	-1.118	1.19 [0.9, 1.58], p=0.214395566258209	850	56	49 (88)	88 [79, 95]	5.4 [5.2, 5.7]	3.5 [2.6, 4.5]	6.6 [4.9, 8.4]	94.6 [94.3, 94.8]
Preterm	Mean Corpuscular Hemoglobin Concentration (g/dL)	Increase	3.427	3.0 [0.67, 13.49], p=0.152881578751523	13	2	2 (100)	100 [100, 100]	5.4 [5.2, 5.7]	0.1 [0.0, 0.3]	15.4 [0.0, 40.0]	94.6 [94.3, 94.8]
SGA_oken_sex	Hematocrit (%)	Increase	1.185	1.68 [1.36, 2.07], p=1.082704421e-06	986	116	93 (80)	80 [72, 87]	6.8 [6.5, 7.1]	5.9 [4.9, 6.9]	11.8 [9.9, 13.8]	93.4 [93.1, 93.6]
SGA_oken_sex	Hemoglobin (g/dL)	Increase	0.222	1.65 [1.34, 2.02], p=1.631619451e-06	1004	119	104 (87)	87 [81, 93]	6.8 [6.5, 7.1]	6.0 [5.0, 7.1]	11.9 [9.9, 13.9]	93.4 [93.1, 93.7]
SGA_oken_sex	White blood cell count (109/L)	Decrease	-10.297	3.3474301254792836e+16 [50456864185627.7, 2.2207659207164916e+19], p=0.0	1	1	1 (100)	100 [100, 100]	6.8 [6.5, 7.1]	0.1 [0.0, 0.2]	100.0 [100.0, 100.0]	93.2 [92.9, 93.5]
SGA_oken_sex	Red blood cell count (106/mm3)	Increase	0.071	1.89 [1.45, 2.47], p=3.073207946e-06	526	69	60 (87)	87 [79, 95]	6.8 [6.5, 7.1]	3.5 [2.7, 4.4]	13.1 [10.5, 16.2]	93.3 [93.0, 93.6]
SGA_oken_sex	Platelet count (109/L)	Increase	122.848	2.09 [0.86, 5.05], p=0.102097788965946	33	5	2 (40)	40 [0, 100]	6.8 [6.5, 7.1]	0.3 [0.1, 0.5]	15.2 [3.2, 28.6]	93.2 [92.9, 93.5]
SGA_oken_sex	Mean Corpuscular Volume (fL)	Decrease	0.909	1.29 [1.15, 1.44], p=5.394605792e-06	6725	508	488 (96)	96 [94, 98]	6.8 [6.5, 7.1]	25.7 [23.6, 27.6]	7.6 [6.9, 8.2]	93.4 [93.1, 93.8]
SGA_oken_sex	Mean Corpuscular Hemoglobin (pg)	Decrease	10.989	0.0 [0.0, 0.0], p=0.0	29158	1980	1885 (95)	95 [94, 96]	6.8 [6.5, 7.1]	100.0 [100.0, 100.0]	6.8 [6.5, 7.1]	100.0 [100.0, 100.0]
SGA_oken_sex	Red blood cell Distribution Width (%)	Decrease	-4.209	2.01 [0.89, 4.53], p=0.093427506103029	51	8	6 (75)	75 [40, 100]	6.8 [6.5, 7.1]	0.4 [0.2, 0.7]	15.7 [7.0, 26.4]	93.2 [92.9, 93.5]
SGA_oken_sex	Mean Corpuscular Hemoglobin Concentration (g/dL)	Increase	-0.209	1.22 [1.12, 1.34], p=1.6058996496e-05	14127	1049	1007 (96)	96 [95, 97]	6.8 [6.5, 7.1]	53.0 [50.8, 55.2]	7.4 [7.0, 7.9]	93.8 [93.4, 94.2]
Transfusion	Hematocrit (%)	Increase	2.417	1.48 [0.48, 4.61], p=0.497183915218844	297	3	2 (67)	67 [0, 100]	0.7 [0.6, 0.8]	1.5 [0.0, 3.6]	1.0 [0.0, 2.4]	99.3 [99.2, 99.4]
Transfusion	Hemoglobin (g/dL)	Increase	0.444	1.29 [0.53, 3.13], p=0.579364335389909	584	5	4 (80)	80 [33, 100]	0.7 [0.6, 0.8]	2.5 [0.5, 4.8]	0.9 [0.2, 1.6]	99.3 [99.2, 99.4]
Transfusion	White blood cell count (109/L)	Decrease	-6.014	3.24 [0.44, 23.93], p=0.248792756100906	46	1	1 (100)	100 [100, 100]	0.7 [0.6, 0.8]	0.5 [0.0, 1.7]	2.2 [0.0, 7.1]	99.3 [99.2, 99.4]
Transfusion	Red blood cell count (106/mm3)	Increase	-1.184	inf [inf, inf], p=0.0	29037	197	185 (94)	94 [91, 97]	0.7 [0.6, 0.8]	100.0 [100.0, 100.0]	0.7 [0.6, 0.8]	100.0 [100.0, 100.0]
Transfusion	Platelet count (109/L)	Increase	106.818	0.0 [0.0, 0.0], p=0.0	58	1	0 (0)	0 [0, 0]	0.7 [0.6, 0.8]	0.5 [0.0, 1.7]	1.7 [0.0, 5.7]	99.3 [99.2, 99.4]
Transfusion	Mean Corpuscular Volume (fL)	Decrease	-6.96	3.73 [0.49, 28.24], p=0.202272681754752	40	1	0 (0)	0 [0, 0]	0.7 [0.6, 0.8]	0.5 [0.0, 1.7]	2.5 [0.0, 8.3]	99.3 [99.2, 99.4]
Transfusion	Mean Corpuscular Hemoglobin (pg)	Decrease	-3.484	14.34 [3.3, 62.43], p=0.000386519546086	24	2	0 (0)	0 [0, 0]	0.7 [0.6, 0.8]	1.0 [0.0, 2.6]	8.3 [0.0, 21.1]	99.3 [99.2, 99.4]
Transfusion	Red blood cell Distribution Width (%)	Decrease	-4.573	3.42 [0.45, 25.77], p=0.232981673254746	41	1	1 (100)	100 [100, 100]	0.7 [0.6, 0.8]	0.5 [0.0, 1.7]	2.4 [0.0, 8.1]	99.3 [99.2, 99.4]
Transfusion	Mean Corpuscular Hemoglobin Concentration (g/dL)	Increase	3.306	8.48 [1.15, 62.41], p=0.035811590701816	18	1	0 (0)	0 [0, 0]	0.7 [0.6, 0.8]	0.5 [0.0, 1.7]	5.6 [0.0, 17.6]	99.3 [99.2, 99.4]
