# Supplementary material for: Associations between hematologic dynamics during pregnancy and obstetric complications: A retrospective observational study
Source: PLoS Med. 2026 May 20;23(5):e1004747. doi: 10.1371/journal.pmed.1004747 (PMC13215607; doi:10.1371/journal.pmed.1004747)
Supplement: S18 Table — In this sensitivity analysis, information on medications prescribed during pregnancy (conception to 30 weeks’ gestation) was acquired from the electronic health record, and a subset of the discovery cohort was developed of pregnancies without medications that could plausibly cause changes to blood cells (see S1 Appendix Text L for details on medications). In the table, we report the odds ratio, the number of pregnancies with the rare behavior (Total N), the number of complicated pregnancies with a rare behavior (Complicated N), the number of complicated pregnancies with a rare behavior that fall within the reference interval at 26–29 weeks’ gestation (Complicated N in range), and their percentage and associated confidence interval. We also report the prevalence of the condition in the dataset, the positive predictive value (PPV), and the negative predictive value (NPV). We also show the prevalence of each adverse outcome and the associated confidence interval obtained via bootstrapping. P-values are generated from Wald tests. Threshold for statistical significance of the odds ratio p < 0.0009 with Bonferroni correction. Abbreviations: PPV, positive predictive value; HDP, hypertensive disorder of pregnancy; SGA, small for gestational age. (XLSX) [file pmed.1004747.s020.xlsx]

## Sheet: Table S18
Complication	Marker	Direction	Threshold	OR	Total N	Complicated N	Complicated N in range	Complicated N in range %	Prevalence	Recall	PPV	NPV
Complications_sans_transf	Hematocrit (%)	Increase	1.801	1.18 [0.68, 2.07], p=0.554139383246311	92	16	15 (94)	94 [79, 100]	14.8 [13.9, 15.7]	1.9 [1.0, 2.8]	17.4 [10.0, 25.9]	85.2 [84.3, 86.1]
Complications_sans_transf	Hemoglobin (g/dL)	Increase	0.667	1.46 [0.72, 2.96], p=0.293090764665468	47	10	8 (80)	80 [50, 100]	14.8 [13.9, 15.7]	1.2 [0.5, 2.0]	21.3 [9.8, 34.1]	85.3 [84.3, 86.1]
Complications_sans_transf	White blood cell count (109/L)	Decrease	-10.297	1 [1, 1], p=1	0	0	0 (0)	0 [0, 0]	14.8 [13.9, 15.7]	0.0 [0.0, 0.0]	nan [nan, nan]	85.2 [84.3, 86.1]
Complications_sans_transf	Red blood cell count (106/mm3)	Increase	0.071	1.82 [1.12, 2.95], p=0.015119127973279	93	22	19 (86)	86 [70, 100]	14.8 [13.9, 15.7]	2.6 [1.6, 3.7]	23.7 [15.1, 33.3]	85.3 [84.5, 86.3]
Complications_sans_transf	Platelet count (109/L)	Increase	-0.051	1.34 [1.14, 1.59], p=0.000571079425232	1250	227	209 (92)	92 [89, 95]	14.8 [13.9, 15.7]	26.6 [23.7, 29.4]	18.2 [16.0, 20.1]	86.1 [85.2, 87.1]
Complications_sans_transf	Mean Corpuscular Volume (fL)	Decrease	-0.747	1.06 [0.83, 1.35], p=0.649420555173092	543	89	82 (92)	92 [86, 97]	14.8 [13.9, 15.7]	10.4 [8.4, 12.4]	16.4 [13.3, 19.4]	85.4 [84.4, 86.3]
Complications_sans_transf	Mean Corpuscular Hemoglobin (pg)	Decrease	-5.494	1 [1, 1], p=1	0	0	0 (0)	0 [0, 0]	14.8 [13.8, 15.7]	0.0 [0.0, 0.0]	nan [nan, nan]	85.2 [84.3, 86.2]
Complications_sans_transf	Red blood cell Distribution Width (%)	Decrease	-2.209	0.72 [0.27, 1.89], p=0.500609696789759	40	6	5 (83)	83 [40, 100]	14.8 [13.8, 15.8]	0.7 [0.2, 1.3]	15.0 [4.4, 26.8]	85.2 [84.2, 86.2]
Complications_sans_transf	Mean Corpuscular Hemoglobin Concentration (g/dL)	Increase	3.791	5.58 [0.18, 171.0], p=0.324585949554542	2	1	0 (0)	0 [0, 0]	14.8 [13.8, 15.7]	0.1 [0.0, 0.4]	50.0 [0.0, 100.0]	85.2 [84.3, 86.2]
petalldef_20220614	Hematocrit (%)	Increase	5.498	nan [nan, nan], p=nan	3	0	0 (0)	0 [0, 0]	2.6 [2.1, 3.0]	0.0 [0.0, 0.0]	0.0 [0.0, 0.0]	97.4 [97.0, 97.9]
petalldef_20220614	Hemoglobin (g/dL)	Increase	3	nan [nan, nan], p=nan	1	0	0 (0)	0 [0, 0]	2.6 [2.2, 3.0]	0.0 [0.0, 0.0]	0.0 [0.0, 0.0]	97.4 [97.0, 97.8]
petalldef_20220614	White blood cell count (109/L)	Decrease	-9.226	1 [1, 1], p=1	0	0	0 (0)	0 [0, 0]	2.6 [2.2, 3.0]	0.0 [0.0, 0.0]	nan [nan, nan]	97.4 [97.0, 97.8]
petalldef_20220614	Red blood cell count (106/mm3)	Increase	-0.068	2.71 [1.63, 4.5], p=0.000122894810843	326	20	15 (75)	75 [54, 94]	2.6 [2.2, 3.0]	13.5 [8.5, 19.5]	6.1 [3.8, 9.1]	97.6 [97.2, 98.0]
petalldef_20220614	Platelet count (109/L)	Increase	170.939	1 [1, 1], p=1	0	0	0 (0)	0 [0, 0]	2.6 [2.2, 3.0]	0.0 [0.0, 0.0]	nan [nan, nan]	97.4 [97.0, 97.8]
petalldef_20220614	Mean Corpuscular Volume (fL)	Decrease	0.081	1.2 [0.79, 1.82], p=0.392048653036593	1090	37	36 (97)	97 [91, 100]	2.6 [2.2, 3.0]	25.0 [18.0, 31.6]	3.4 [2.4, 4.5]	97.6 [97.2, 98.0]
petalldef_20220614	Mean Corpuscular Hemoglobin (pg)	Decrease	-5.494	1 [1, 1], p=1	0	0	0 (0)	0 [0, 0]	2.6 [2.2, 2.9]	0.0 [0.0, 0.0]	nan [nan, nan]	97.4 [97.1, 97.8]
petalldef_20220614	Red blood cell Distribution Width (%)	Decrease	-4.391	0.0 [0.0, inf], p=0.999993029177623	11	1	1 (100)	100 [100, 100]	2.6 [2.2, 3.0]	0.7 [0.0, 2.3]	9.1 [0.0, 30.8]	97.4 [97.0, 97.8]
petalldef_20220614	Mean Corpuscular Hemoglobin Concentration (g/dL)	Increase	3.791	nan [nan, nan], p=nan	2	0	0 (0)	0 [0, 0]	2.6 [2.2, 3.0]	0.0 [0.0, 0.0]	0.0 [0.0, 0.0]	97.4 [97.0, 97.8]
hdp_twolevel_20220517	Hematocrit (%)	Increase	-0.047	1.46 [1.02, 2.09], p=0.039112022042663	548	38	31 (82)	82 [69, 93]	5.4 [4.8, 6.0]	12.2 [8.7, 16.2]	6.9 [4.8, 9.1]	94.7 [94.2, 95.4]
hdp_twolevel_20220517	Hemoglobin (g/dL)	Increase	0.111	1.37 [0.78, 2.4], p=0.273935955668613	231	15	12 (80)	80 [60, 100]	5.4 [4.9, 6.0]	4.8 [2.7, 7.3]	6.5 [3.7, 9.7]	94.6 [94.0, 95.2]
hdp_twolevel_20220517	White blood cell count (109/L)	Decrease	-9.226	1 [1, 1], p=1	0	0	0 (0)	0 [0, 0]	5.4 [4.8, 6.0]	0.0 [0.0, 0.0]	nan [nan, nan]	94.6 [94.0, 95.2]
hdp_twolevel_20220517	Red blood cell count (106/mm3)	Increase	-0.034	1.81 [1.15, 2.84], p=0.009888104510004	263	24	19 (79)	79 [61, 95]	5.4 [4.8, 6.0]	7.7 [4.8, 10.9]	9.1 [5.7, 12.8]	94.8 [94.2, 95.3]
hdp_twolevel_20220517	Platelet count (109/L)	Increase	176.283	1 [1, 1], p=1	0	0	0 (0)	0 [0, 0]	5.4 [4.8, 6.0]	0.0 [0.0, 0.0]	nan [nan, nan]	94.6 [94.0, 95.2]
hdp_twolevel_20220517	Mean Corpuscular Volume (fL)	Decrease	-0.747	1.07 [0.73, 1.56], p=0.726951744316842	543	39	36 (92)	92 [83, 100]	5.4 [4.9, 6.0]	12.5 [9.0, 16.1]	7.2 [5.1, 9.4]	94.8 [94.2, 95.3]
hdp_twolevel_20220517	Mean Corpuscular Hemoglobin (pg)	Decrease	-5.494	1 [1, 1], p=1	0	0	0 (0)	0 [0, 0]	5.4 [4.8, 6.0]	0.0 [0.0, 0.0]	nan [nan, nan]	94.6 [94.0, 95.2]
hdp_twolevel_20220517	Red blood cell Distribution Width (%)	Decrease	-7.118	nan [nan, nan], p=nan	3	0	0 (0)	0 [0, 0]	5.4 [4.8, 6.0]	0.0 [0.0, 0.0]	0.0 [0.0, 0.0]	94.6 [94.0, 95.2]
hdp_twolevel_20220517	Mean Corpuscular Hemoglobin Concentration (g/dL)	Increase	3.791	20.89 [0.98, 445.61], p=0.051621370522078	2	1	0 (0)	0 [0, 0]	5.4 [4.8, 6.0]	0.3 [0.0, 1.0]	50.0 [0.0, 100.0]	94.6 [94.0, 95.2]
Preterm	Hematocrit (%)	Increase	0.261	1.22 [0.79, 1.89], p=0.377002900023946	429	23	19 (83)	83 [67, 96]	4.5 [4.0, 5.0]	8.9 [5.2, 12.6]	5.4 [3.1, 7.5]	95.6 [95.1, 96.1]
Preterm	Hemoglobin (g/dL)	Increase	0.667	2.23 [0.94, 5.27], p=0.067260165851035	47	4	2 (50)	50 [0, 100]	4.5 [4.0, 5.1]	1.5 [0.4, 3.2]	8.5 [2.0, 18.2]	95.5 [95.0, 96.0]
Preterm	White blood cell count (109/L)	Decrease	-9.226	1 [1, 1], p=1	0	0	0 (0)	0 [0, 0]	4.5 [4.0, 5.0]	0.0 [0.0, 0.0]	nan [nan, nan]	95.5 [95.0, 96.0]
Preterm	Red blood cell count (106/mm3)	Increase	0.071	2.02 [0.97, 4.21], p=0.060401300235823	93	8	5 (62)	62 [25, 100]	4.5 [4.0, 5.0]	3.1 [1.2, 5.3]	8.6 [3.5, 14.4]	95.6 [95.1, 96.1]
Preterm	Platelet count (109/L)	Increase	112.162	7.76 [1.3, 46.52], p=0.02487307597551	7	2	2 (100)	100 [100, 100]	4.5 [4.0, 5.0]	0.8 [0.0, 2.0]	28.6 [0.0, 75.0]	95.5 [95.0, 96.1]
Preterm	Mean Corpuscular Volume (fL)	Decrease	-0.747	1.07 [0.7, 1.64], p=0.741156357127717	543	27	22 (81)	81 [66, 95]	4.5 [3.9, 5.0]	10.4 [6.9, 14.2]	5.0 [3.3, 6.8]	95.6 [95.0, 96.1]
Preterm	Mean Corpuscular Hemoglobin (pg)	Decrease	-3.685	1 [1, 1], p=1	0	0	0 (0)	0 [0, 0]	4.5 [4.0, 5.0]	0.0 [0.0, 0.0]	nan [nan, nan]	95.5 [95.0, 96.0]
Preterm	Red blood cell Distribution Width (%)	Decrease	-1.118	0.97 [0.41, 2.26], p=0.941232201910044	142	6	5 (83)	83 [49, 100]	4.5 [4.0, 5.0]	2.3 [0.8, 4.5]	4.2 [1.5, 8.0]	95.5 [95.0, 96.1]
Preterm	Mean Corpuscular Hemoglobin Concentration (g/dL)	Increase	3.427	0.0 [0.0, 0.0], p=0.0	3	0	0 (0)	0 [0, 0]	4.5 [4.0, 5.0]	0.0 [0.0, 0.0]	0.0 [0.0, 0.0]	95.5 [95.0, 96.0]
SGA_oken_sex	Hematocrit (%)	Increase	1.185	2.07 [1.32, 3.26], p=0.00157671183445	188	24	22 (92)	92 [79, 100]	6.6 [6.0, 7.2]	6.3 [4.0, 8.6]	12.8 [8.3, 17.5]	93.6 [93.0, 94.3]
SGA_oken_sex	Hemoglobin (g/dL)	Increase	0.222	1.91 [1.21, 3.03], p=0.005732711895929	177	23	22 (96)	96 [85, 100]	6.6 [6.0, 7.3]	6.1 [3.8, 8.4]	13.0 [8.4, 18.0]	93.6 [92.9, 94.3]
SGA_oken_sex	White blood cell count (109/L)	Decrease	-10.297	1 [1, 1], p=1	0	0	0 (0)	0 [0, 0]	6.6 [6.0, 7.2]	0.0 [0.0, 0.0]	nan [nan, nan]	93.4 [92.8, 94.0]
SGA_oken_sex	Red blood cell count (106/mm3)	Increase	0.071	2.3 [1.25, 4.23], p=0.007542638481736	93	13	13 (100)	100 [100, 100]	6.6 [5.9, 7.2]	3.4 [1.7, 5.3]	14.0 [7.3, 21.3]	93.5 [92.9, 94.2]
SGA_oken_sex	Platelet count (109/L)	Increase	122.848	3.65 [0.44, 30.02], p=0.228706869168415	4	1	1 (100)	100 [100, 100]	6.6 [5.9, 7.2]	0.3 [0.0, 0.9]	25.0 [0.0, 100.0]	93.4 [92.8, 94.1]
SGA_oken_sex	Mean Corpuscular Volume (fL)	Decrease	0.909	1.43 [1.12, 1.84], p=0.004817785031347	1165	93	91 (98)	98 [95, 100]	6.6 [5.9, 7.2]	24.5 [20.4, 29.1]	8.0 [6.6, 9.6]	93.8 [93.1, 94.5]
SGA_oken_sex	Mean Corpuscular Hemoglobin (pg)	Decrease	10.989	inf [inf, inf], p=0.0	5762	379	365 (96)	96 [94, 98]	6.6 [6.0, 7.2]	100.0 [100.0, 100.0]	6.6 [6.0, 7.2]	100.0 [100.0, 100.0]
SGA_oken_sex	Red blood cell Distribution Width (%)	Decrease	-4.209	1.22 [0.14, 10.89], p=0.858948766601162	11	1	0 (0)	0 [0, 0]	6.6 [6.0, 7.2]	0.3 [0.0, 0.8]	9.1 [0.0, 28.6]	93.4 [92.8, 94.0]
SGA_oken_sex	Mean Corpuscular Hemoglobin Concentration (g/dL)	Increase	-0.209	1.21 [0.98, 1.49], p=0.077627461338492	2694	193	192 (99)	99 [98, 100]	6.6 [6.0, 7.2]	50.9 [45.9, 55.9]	7.2 [6.2, 8.2]	93.9 [93.1, 94.8]
Transfusion	Hematocrit (%)	Increase	2.417	3.01 [0.43, 21.19], p=0.2685620795582	50	1	1 (100)	100 [100, 100]	0.7 [0.5, 0.9]	2.4 [0.0, 8.6]	2.0 [0.0, 6.5]	99.3 [99.1, 99.5]
Transfusion	Hemoglobin (g/dL)	Increase	0.444	1.8 [0.25, 13.04], p=0.5584358131924	90	1	1 (100)	100 [100, 100]	0.7 [0.5, 0.9]	2.4 [0.0, 8.3]	1.1 [0.0, 3.6]	99.3 [99.1, 99.5]
Transfusion	White blood cell count (109/L)	Decrease	-6.014	0.0 [0, inf], p=0.999992497856993	6	0	0 (0)	0 [0, 0]	0.7 [0.5, 1.0]	0.0 [0.0, 0.0]	0.0 [0.0, 0.0]	99.3 [99.0, 99.5]
Transfusion	Red blood cell count (106/mm3)	Increase	-1.184	0.0 [0, 0.0], p=0.0	5745	41	38 (93)	93 [84, 100]	0.7 [0.5, 0.9]	100.0 [100.0, 100.0]	0.7 [0.5, 0.9]	100.0 [100.0, 100.0]
Transfusion	Platelet count (109/L)	Increase	106.818	nan [nan, nan], p=nan	8	0	0 (0)	0 [0, 0]	0.7 [0.5, 0.9]	0.0 [0.0, 0.0]	0.0 [0.0, 0.0]	99.3 [99.1, 99.5]
Transfusion	Mean Corpuscular Volume (fL)	Decrease	-6.96	1 [1, 1], p=1	0	0	0 (0)	0 [0, 0]	0.7 [0.5, 0.9]	0.0 [0.0, 0.0]	nan [nan, nan]	99.3 [99.1, 99.5]
Transfusion	Mean Corpuscular Hemoglobin (pg)	Decrease	-3.484	1 [1, 1], p=1	0	0	0 (0)	0 [0, 0]	0.7 [0.5, 0.9]	0.0 [0.0, 0.0]	nan [nan, nan]	99.3 [99.1, 99.5]
Transfusion	Red blood cell Distribution Width (%)	Decrease	-4.573	inf [inf, inf], p=0.0	10	0	0 (0)	0 [0, 0]	0.7 [0.5, 0.9]	0.0 [0.0, 0.0]	0.0 [0.0, 0.0]	99.3 [99.1, 99.5]
Transfusion	Mean Corpuscular Hemoglobin Concentration (g/dL)	Increase	3.306	0.0 [0, inf], p=0.999336716167764	4	0	0 (0)	0 [0, 0]	0.7 [0.5, 0.9]	0.0 [0.0, 0.0]	0.0 [0.0, 0.0]	99.3 [99.1, 99.5]
