# Supplementary material for: Associations between hematologic dynamics during pregnancy and obstetric complications: A retrospective observational study
Source: PLoS Med. 2026 May 20;23(5):e1004747. doi: 10.1371/journal.pmed.1004747 (PMC13215607; doi:10.1371/journal.pmed.1004747)
Supplement: S19 Table — We considered the clinical definition of anemia of hemoglobin <11 g/dL. N(%) denotes the number of individuals with or without anemia and have rare dynamics. The percentage is calculated on the total of individuals with anemia or in those without anemia, to reflect an increased prevalence of rare dynamics in pregnancies with clinical anemia. For each group, we then evaluated the capability of detecting complications and reported the number of pregnancies with the Composite outcome, the sensitivity, and the positive predictive value (PPV). (XLSX) [file pmed.1004747.s021.xlsx]

## Sheet: Table S19
	Pregnancies with anemia and rare dynamic		Pregnancies without anemia and rare dynamic
Marker	N (%)	N_with_complications/Sensitivity/PPV	N (%)	N_with_complications/Sensitivity/PPV
Hematocrit (%)	106 (14.0)	31 / 21.0 / 29.0	413 (1.0)	98 / 2.0 / 24.0
Hemoglobin (g/dL)	108 (14.0)	33 / 22.0 / 31.0	220 (1.0)	65 / 1.0 / 30.0
Red blood cell count (106/mm3)	89 (11.0)	28 / 19.0 / 31.0	437 (2.0)	124 / 3.0 / 28.0
Platelet count (109/L)	212 (27.0)	44 / 30.0 / 21.0	6758 (24.0)	1315 / 28.0 / 19.0
Mean Corposcular Volume (fL)	77 (10.0)	14 / 9.0 / 18.0	3272 (12.0)	690 / 15.0 / 21.0
Red blood cell Distribution Width (%)	67 (9.0)	11 / 7.0 / 16.0	170 (1.0)	45 / 1.0 / 26.0
Mean Corposcular Hemoglobin Concentration (g/dL)	6 (1.0)	2 / 1.0 / 33.0	1 (0.0)	1 / 0.0 / 100.0
